# Supplementary material for: Full-Length Transcriptomics Reveals Complex Molecular Mechanism of Salt Tolerance in Bromus inermis L
Source: Front Plant Sci. 2022 Jun 9;13:917338. doi: 10.3389/fpls.2022.917338 (PMC9219601; doi:10.3389/fpls.2022.917338)
Supplement: Supplementary file 1 [file Data_Sheet_1.xlsx]

## Sheet: Table  S1
Table S1. Primers used for RT-qPCR analysis.
Number	Gene id	Forward primer (5'-3')	Reverse primer (5'-3')
1	i2_LQ_FBL_c54046/f1p5/2374	GCCGTTACGATGGACTTGTT	TGAAGGACGAGCAATGTGAG
2	i3_LQ_FBL_c13212/f1p0/3129	ACGGCGTGTACTTCAAGGAG	CTGCAGGATTTCCTGACCTC
3	i1_LQ_FBL_c53330/f1p0/1523	GTACGGCTTGTTCCCACAGT	CCCTTTCTCGCTGACTATGC
4	i0_HQ_FBL_c804/f3p0/926	GGACTGCGTCATCTACAC	TAATACAGACAGGGTTCG
5	i2_LQ_FBL_c76600/f1p7/2289	GCTTTCAGCCGAATTCTACG	GCGAAGGGAGTTCTTGTTTG
6	i0_LQ_FBL_c3535/f1p0/754	GTTTTGTTGTTGGTGCCGGT	AATGAGATGGAGGGCCAAGC
7	i0_LQ_FBL_c10625/f1p0/1004	TTATCATCTGCTTCTCCCTG	GACCGTGTCCTTTATTCATC
8	i1_HQ_FBL_c120398/f11p0/1480	GAGGATCGCCGAGAGGATGAA	GCTCAGCACCTTGACTTGGAG
9	i1_HQ_FBL_c121974/f56p0/1949	TGACCTTCTTCTCCCGCTGT	CCTGCTCTGCTCTTCTTCCT
10	i0_LQ_FBL_c22569/f1p4/975	CAATCATGGTCCCTGTAATTTTC	GTTTGTTTCTCCTGATAAGTTGG
11	Actin	GCCGTGCTTTCCCTCTATG	GCTTCTCCTTGATGTCCCTTA

## Sheet: Table S2
Table S2. Summary of the SGS RNA-Seq data analysis.
Sample	Raw Reads	Clean Reads	Clean Data Rate (%)	Clean Bases (G)	Error Rate（%）	Q20（%）	Q30（%）	GC Content（%）	Total Mapped Number	P (%)	Expressed Genes Number (FPKM>1)
L0_1	55988066	54396560	0.971574	8.16G	0.0003	0.97305	0.9313	0.5652	42192670	0.7756	71860
L0_2	51679076	50292506	0.97317	7.54G	0.0003	0.9753	0.93595	0.5662	39239414	0.7802	68521
L0_3	53931028	52710456	0.977368	7.90G	0.0003	0.9767	0.9387	0.5612	41224048	0.7821	70681
L1_1	49143240	47849984	0.973684	7.18G	0.0003	0.9753	0.9358	0.55745	37821308	0.7904	71344
L1_2	46732742	45136496	0.965843	6.78G	0.0003	0.9746	0.9349	0.55915	36858076	0.8166	67894
L1_3	59962440	57898338	0.965577	8.68G	0.0003	0.97395	0.9338	0.5576	45762930	0.7904	73702
L2_1	61210862	59427834	0.970871	8.92G	0.0003	0.97515	0.936	0.5572	48660652	0.8188	65858
L2_2	49061876	47563196	0.969453	7.14G	0.0003	0.9736	0.93265	0.56235	38729544	0.8143	68095
L2_3	50432568	48808886	0.967805	7.35G	0.0003	0.9706	0.9269	0.5583	38447276	0.7877	65699
L3_1	48436590	46779382	0.965786	7.02G	0.0003	0.9754	0.93675	0.55715	36528934	0.7809	62677
L3_2	58698310	56730560	0.966477	8.50G	0.0003	0.9744	0.93455	0.55085	44204678	0.7792	75912
L3_3	56076126	53930714	0.961741	8.08G	0.0003	0.9763	0.9378	0.5516	42680616	0.7914	70569
L4_1	53715492	51973408	0.967568	7.80G	0.0003	0.9749	0.93485	0.5493	41254054	0.7938	76661
L4_2	53057760	51562470	0.971818	7.74G	0.0003	0.9722	0.9293	0.55175	41910260	0.8128	74585
L4_3	44473432	43292628	0.973449	6.50G	0.0003	0.97625	0.938	0.55945	35427828	0.8183	71001
R0_1	52535154	51061390	0.971947	7.88G	0.0003	0.97595	0.93675	0.53855	36970226	0.724	98645
R0_2	55311972	53920756	0.974848	8.08G	0.0003	0.97265	0.93085	0.55175	37266050	0.6911	92026
R0_3	47359476	45451656	0.959716	6.82G	0.0003	0.97245	0.93055	0.54125	30808608	0.6778	97392
R1_1	44587464	43356674	0.972396	6.50G	0.0003	0.9735	0.9327	0.55105	31548440	0.7276	87072
R1_2	43323232	42153252	0.972994	6.32G	0.0003	0.97485	0.93475	0.5528	30693698	0.7281	88827
R1_3	49969916	48004174	0.960661	7.20G	0.0003	0.9721	0.92995	0.55065	34647448	0.7218	88917
R2_1	42160454	40821596	0.968244	6.12G	0.0003	0.9744	0.93465	0.55225	30209502	0.74	88069
R2_2	50892728	49163468	0.966021	7.38G	0.0003	0.97425	0.9347	0.5479	35846238	0.7291	88115
R2_3	63179116	61015634	0.965756	9.16G	0.0003	0.97565	0.9368	0.5535	45667490	0.7485	83641
R3_1	45595494	43960190	0.964135	6.60G	0.0003	0.97245	0.93135	0.54495	29882066	0.6798	108048
R3_2	55968236	54009232	0.964998	8.10G	0.0003	0.9717	0.9282	0.541	36597666	0.6776	103972
R3_3	60082322	57944502	0.964418	8.70G	0.0003	0.9749	0.9346	0.5401	39854542	0.6878	108098
R4_1	60384364	58573936	0.970018	8.78G	0.0003	0.97015	0.9261	0.5513	41541958	0.7092	95691
R4_2	43876076	42579942	0.970459	6.38G	0.0003	0.975	0.9355	0.5494	31231056	0.7335	92930
R4_3	46690794	45292050	0.970042	6.80G	0.0003	0.9751	0.93585	0.54955	32636150	0.7206	98676
Average	5.18172e+07	50188729	-	7.54G	-	-	-	-	3.78781e+07	-	82505.9
Summary	1554516406	1505661870	-	226.11G	-	-	-	-	1136343426	-	2475178
Note:‘P’ is Total Mapped Reads as a percentage of clean reads.

## Sheet: Table S3
Table S3. Full-length transcript statistical analysis
Sample	FBL
CCS Number	413135
CCS Mean Number Passes	17
Consensus Number	202837
Number of 5'-primer reads	396972
Number of 3'-primer reads	395180
Number of Poly-A reads	386949
Number of filtered short reads	1521
Number of NFL reads	41968
Number of FL reads	369646
Number of FLNC reads	355836
Number of FLC reads	13810
Mean FLNC reads length	2542
FLNC/CCS rate (%)	0.8613

## Sheet: Table S4
Table S4. BLAST analysis results of the transcripts against public databases.
Values	Number	Percentage (%)
Annotated in Nr	107022	0.918021
Annotated in Nt	105323	0.903447
Annotated in Swissprot	87161	0.747656
Annotated in KEGG	104784	0.898824
Annotated in KOG	66023	0.566337
Annotated in Pfam	66847	0.573405
Annotated in GO	66847	0.573405
Annotated in all database	44230	0.379399
Annotated in at least one database	111708	0.958217
Total transcripts	116579	1

## Sheet: Table S5
Table S5. Go enrichment results of DEGs.
GO accession	Term_type	Description	L1			L2			L3			L4			R1			R2			R3			R4
			P-Value	Count	Ratio	P-Value	Count	Ratio	P-Value	Count	Ratio	P-Value	Count	Ratio	P-Value	Count	Ratio	P-Value	Count	Ratio	P-Value	Count	Ratio	P-Value	Count	Ratio
GO:0006754	Biological process	ATP biosynthetic process	0.93603	7	7/90	0.97202	11	11/90	0.78351	8	8/90	0.65722	8	8/90	0.83648	2	2/90	0.78939	2	2/90	0.73165	2	2/90	#N/A	#N/A	#N/A
GO:0005975	Biological process	carbohydrate metabolic process	2.0692e-23	865	865/5363	3.1194e-26	1304	1304/5363	1.2918e-25	791	791/5363	4.8319e-24	697	697/5363	3.2083e-05	213	213/5363	0.91604	128	128/5363	0.0075371	157	157/5363	0.012951	146	146/5363
GO:0015977	Biological process	carbon fixation	0.99998	26	26/336	1	31	31/336	0.99479	29	29/336	0.98687	27	27/336	0.99994	3	3/336	0.99998	2	2/336	0.99999	1	1/336	#N/A	#N/A	#N/A
GO:0042545	Biological process	cell wall modification	0.013625	12	12/44	0.062727	14	14/44	0.2742	7	7/44	0.091432	8	8/44	0.0012809	7	7/44	0.19178	3	3/44	#N/A	#N/A	#N/A	0.34784	2	2/44
GO:0044106	Biological process	cellular amine metabolic process	6.4558e-39	634	634/3198	1.6344e-29	861	861/3198	2.8277e-36	567	567/3198	1.9607e-36	512	512/3198	0.00021	135	135/3198	2.2051e-05	127	127/3198	0.00015191	112	112/3198	0.0011846	101	101/3198
GO:0006952	Biological process	defense response	0.93945	103	103/1249	0.70298	195	195/1249	1	61	61/1249	1	42	42/1249	1	8	8/1249	0.98289	15	15/1249	0.99863	11	11/1249	0.98246	13	13/1249
GO:0050801	Biological process	ion homeostasis	0.009225	44	44/297	0.096344	60	60/297	0.058355	36	36/297	0.90779	18	18/297	0.023714	14	14/297	0.99003	2	2/297	0.28061	8	8/297	0.92652	3	3/297
GO:0006826	Biological process	iron ion transport	0.0004988	54	54/285	2.6071e-05	83	83/285	0.2663	34	34/285	0.97282	18	18/285	0.80974	7	7/285	0.98817	3	3/285	0.93402	4	4/285	0.99892	1	1/285
GO:0055114	Biological process	oxidation-reduction process	0.0016896	133	133/879	0.022207	189	189/879	0.025996	110	110/879	0.011747	100	100/879	0.37211	29	29/879	0.96622	16	16/879	0.74392	19	19/879	0.15974	25	25/879
GO:0015979	Biological process	photosynthesis	0.035439	164	164/1307	0.017285	262	262/1307	0.065077	145	145/1307	4.2916e-05	153	153/1307	0.77794	34	34/1307	0.76129	30	30/1307	0.37146	33	33/1307	0.054837	37	37/1307
GO:0006457	Biological process	protein folding	0.53187	41	41/316	0.007077	82	82/316	0.40914	38	38/316	0.15807	38	38/316	0.99999	1	1/316	0.99974	2	2/316	0.22002	12	12/316	#N/A	#N/A	#N/A
GO:0006468	Biological process	protein phosphorylation	1	633	633/7253	1	1087	1087/7253	0.18464	708	708/7253	0.075266	620	620/7253	1	109	109/7253	0.99959	124	124/7253	0.99993	110	110/7253	0.9917	117	117/7253
GO:0055085	Biological process	transmembrane transport	0.036139	48	48/297	0.52508	58	58/297	0.81705	28	28/297	0.25559	32	32/297	0.9993	2	2/297	0.84674	6	6/297	0.87109	5	5/297	0.99398	2	2/297
GO:0006099	Biological process	tricarboxylic acid cycle	0.0026418	35	35/188	0.0021126	51	51/188	0.0024625	32	32/188	0.064148	23	23/188	0.021234	11	11/188	0.51944	5	5/188	0.032072	9	9/188	0.23	6	6/188
GO:0006979	Biological process	response to oxidative stress	0.18581	60	60/337	0.69843	75	75/337	0.10495	55	55/337	0.39748	44	44/337	1.7928e-13	51	51/337	2.2732e-11	45	45/337	3.6908e-21	56	56/337	2.2483e-16	47	47/337
GO:0006811	Biological process	ion transport	0.25246	582	582/5160	0.26925	938	938/5160	0.15899	527	527/5160	0.92764	410	410/5160	0.0015933	182	182/5160	0.48848	129	129/5160	0.049834	136	136/5160	0.9533	93	93/5160
GO:0055114	Biological process	oxidation-reduction process	0.0016896	133	133/879	0.022207	189	189/879	0.025996	110	110/879	0.011747	100	100/879	0.37211	29	29/879	0.96622	16	16/879	0.74392	19	19/879	0.15974	25	25/879
GO:0005618	Cellular component	cell wall	0.011232	17	17/80	2.6537e-05	31	31/80	0.071448	13	80	8.3667e-05	19	19/80	0.00019436	10	10/80	0.022686	6	6/80	0.31773	3	3/80	0.98851	40	40/2208
GO:0005840	Cellular component	ribosome	0.05614	293	293/2208	8.0837e-12	547	547/2208	0.67247	234	2208	0.45294	214	214/2208	0.90543	67	67/2208	0.99522	50	50/2208	0.97494	48	48/2208	1.5818e-06	5	5/15
GO:0009358	Cellular component	polyphosphate kinase complex	0.72522	1	1/15	0.16594	4	4/15	0.69309	1	15	0.62741	1	1/15	9.9289e-11	8	8/15	6.051e-08	6	6/15	0.0015318	3	3/15	7.4502e-11	464	464/17149
GO:0016020	Cellular component	membrane	0.12799	1918	1918/17149	0.5274	3050	3050/17149	0.99742	1576	17149	0.96904	1385	1385/17149	6.1907e-13	616	616/17149	0.0040778	466	466/17149	1.0342e-06	467	467/17149	0.92064	3	3/272
GO:0030313	Cellular component	cell envelope	0.00062031	47	47/272	2.6649e-05	75	75/272	5.8874e-06	50	272	0.0011112	38	38/272	0.65039	7	7/272	0.35219	8	8/272	0.28166	8	8/272	0.79238	3	3/218
GO:0042597	Cellular component	periplasmic space	0.0003202	39	39/218	1.6841e-05	62	62/218	4.8959e-07	44	218	0.00010016	34	34/218	0.35012	7	7/218	0.12154	8	8/218	0.18483	7	7/218	0.52789	16	16/791
GO:0071944	Cellular component	cell periphery	0.033223	101	101/791	0.024903	160	160/791	0.0007622	103	791	0.0016131	89	89/791	0.17634	26	26/791	0.67035	17	17/791	0.45471	18	18/791	#N/A	#N/A	#N/A
GO:0022804	Molecular function	active transmembrane transporter activity	0.62478	209	209/1992	0.7738	337	337/1992	0.66733	185	185/1992	0.95469	144	144/1992	0.00022946	81	81/1992	0.68184	44	44/1992	0.047439	55	55/1992	0.96403	30	30/1992
GO:0016209	Molecular function	antioxidant activity	0.013608	81	81/427	0.11643	106	106/427	0.0043746	75	75/427	0.058002	61	61/427	3.7869e-21	69	69/427	5.0086e-18	61	61/427	1.6063e-28	71	71/427	3.5037e-16	51	51/427
GO:0015297	Molecular function	antiporter activity	0.023025	81	81/583	0.13794	116	116/583	0.38517	60	60/583	0.55516	49	49/583	0.81708	13	13/583	0.94019	9	9/583	0.74125	11	11/583	0.99386	5	5/583
GO:0005509	Molecular function	calcium ion binding	0.53703	118	118/954	0.26937	194	194/954	0.11103	117	117/954	0.55346	91	91/954	0.53379	32	32/954	0.88528	23	23/954	0.57728	25	25/954	0.26775	27	27/954
GO:0004096	Molecular function	catalase activity	0.47878	8	8/50	0.13006	15	15/50	0.78589	5	5/50	0.93447	3	3/50	0.00012746	9	9/50	1.4432e-09	14	14/50	2.6405e-07	11	11/50	0.00010474	8	8/50
GO:0003824	Molecular function	catalytic activity	9.3017e-33	4881	4881/38713	1.1289e-16	7473	7473/38713	1.8537e-39	4414	4414/38713	1.6537e-33	3821	3821/38713	0.12934	1146	1146/38713	0.95605	942	942/38713	0.56743	893	893/38713	0.0054052	887	887/38713
GO:0005179	Molecular function	hormone activity	0.9998	28	28/526	1	45	45/526	0.99939	26	26/526	1	13	13/526	0.99294	5	5/526	0.93856	6	6/526	0.96774	5	5/526	0.28991	11	11/526
GO:0016787	Molecular function	hydrolase activity	0.25082	1422	1422/12890	0.10964	2334	2334/12890	0.94231	1200	1200/12890	0.98789	1013	1013/12890	0.93958	330	330/12890	1	238	238/12890	0.99996	228	228/12890	0.2681	275	275/12890
GO:0005216	Molecular function	ion channel activity	0.97627	66	66/820	0.95704	120	120/820	0.8772	65	65/820	0.93885	52	52/820	0.29975	23	23/820	0.2941	20	20/820	0.48874	17	17/820	0.46038	16	16/820
GO:0015075	Molecular function	ion transmembrane transporter activity	0.94537	444	444/4460	0.98659	726	726/4460	0.99877	369	369/4460	1	286	286/4460	0.0024949	152	152/4460	0.68249	101	101/4460	0.078746	112	112/4460	0.96171	75	75/4460
GO:0005506	Molecular function	iron ion binding	0.13968	53	53/476	0.069535	90	90/476	6.7611e-05	67	67/476	0.055109	45	45/476	0.039015	18	18/476	0.6302	9	9/476	0.90466	6	6/476	0.01247	16	16/476
GO:0016491	Molecular function	oxidoreductase activity	1.7741e-46	1188	1188/6747	2.0928e-25	1602	1602/6747	1.0933e-49	1089	1089/6747	1.3527e-52	990	990/6747	3.8534e-14	320	320/6747	1.0462e-05	246	246/6747	2.2843e-15	272	272/6747	1.0773e-07	220	220/6747
GO:0004601	Molecular function	peroxidase activity	0.0077896	80	80/407	0.17088	100	100/407	0.0024589	74	74/407	0.05805	59	59/407	5.008e-22	69	69/407	9.4302e-19	61	61/407	1.6292e-29	71	71/407	8.248e-17	51	51/407
GO:0004620	Molecular function	phospholipase activity	0.872	8	8/89	0.12523	22	22/89	0.85937	7	7/89	0.99852	2	2/89	0.54564	3	3/89	0.92439	1	1/89	0.39761	3	3/89	0.63374	2	2/89
GO:0004672	Molecular function	protein kinase activity	1	633	633/7380	1	1091	1091/7380	0.18179	714	714/7380	0.066289	626	626/7380	1	108	108/7380	0.99976	123	123/7380	0.99993	111	111/7380	0.98142	121	121/7380
GO:0004872	Molecular function	receptor activity	0.97751	96	96/1130	0.99795	157	157/1130	0.87718	93	93/1130	0.76092	83	83/1130	0.95227	21	21/1130	0.81884	21	21/1130	0.57326	23	23/1130	0.94755	15	15/1130
GO:0005057	Molecular function	receptor signaling protein activity	0.97883	1	1/42	0.99906	1	1/42	0.86289	2	2/42	#N/A	#N/A	#N/A	0.6028	1	1/42	0.53687	1	1/42	0.53199	1	1/42	0.49293	1	1/42
GO:0005200	Molecular function	structural constituent of cytoskeleton	0.99842	6	6/116	0.99993	9	9/116	0.99945	4	4/116	0.99239	5	5/116	0.91105	2	2/116	0.87496	2	2/116	0.38572	4	4/116	0.79989	2	2/116

## Sheet: Table S6
Table S6. KEGG pathway analysis of DEGs.
ID	Term	L1			L2			L3			L4			R1			R2			R3			R4
		P-Value	Count	Ratio	P-Value	Count	Ratio	P-Value	Count	Ratio	P-Value	Count	Ratio	P-Value	Count	Ratio	P-Value	Count	Ratio	P-Value	Count	Ratio	P-Value	Count	Ratio
dosa00053	Ascorbate and aldarate metabolism	0	0	0	0	0	0	0	0	0	0	0	0	0.00474322	20	20/42	0.910995	5	5/42	0.021885	15	15/42	0.331534	9	9/42
dosa00190	Oxidative phosphorylation	1	41	41/120	1	63	63/120	0.999999	45	45/120	0.999982	46	46/120	0.999434	11	11/120	0.99999	6	6/120	0.999955	6	6/120	0.999143	8	8/120
dosa00480	Glutathione metabolism	0.719041	81	81/92	0.992143	87	87/92	0.980512	54	54/92	0.996662	43	43/92	0.0278379	31	31/92	0.00613422	32	32/92	0.41915	18	18/92	0.0493755	24	24/92
dosa00520	Amino sugar and nucleotide sugar metabolism	0.999999	65	65/137	0.999973	111	111/137	0.997882	76	76/137	0.999984	55	55/137	0.999151	14	14/137	0.993943	15	15/137	0.999503	10	10/137	0.982725	14	14/137
dosa00562	Inositol phosphate metabolism	0.998289	29	29/57	0.986127	51	51/57	0.99426	27	27/57	0.999612	19	19/57	0.99999	1	1/57	0.999975	1	1/57	0.587291	10	10/57	0.960951	5	5/57
dosa00710	Carbon fixation in photosynthetic organisms	0	0	0	0	0	0	0	0	0	0	0	0	0.674064	16	16/80	0.632204	15	15/80	0.236093	18	18/80	0.060155	21	21/80
dosa00740	Riboflavin metabolism	0.999358	1	1/10	0.967479	6	6/10	0.998627	1	1/10	0.987851	2	2/10	0	0	0	0	0	0	0	0	0	0	0	0
dosa00760	Nicotinate and nicotinamide metabolism	0.996898	5	5/17	0.971856	12	12/17	0.981669	6	6/17	0.998304	3	3/17	0.538326	4	4/17	0.670913	3	3/17	0.239257	5	5/17	0.110192	6	6/17
dosa00940	Phenylpropanoid biosynthesis	0.999784	139	139/212	1	169	169/212	0.998825	125	125/212	0.998551	114	114/212	0.000746402	73	73/212	1.93862e-11	99	99/212	0.000205332	65	65/212	4.09726e-12	91	91/212
dosa00941	Flavonoid biosynthesis	0.464353	34	34/34	0.926033	33	33/34	0.986534	15	15/34	0.936637	17	17/34	1.82279e-06	27	27/34	0	0	0	4.21662e-06	23	23/34	6.24039e-12	34	34/34
dosa01200	Carbon metabolism	0	0	0	0	0	0	0	0	0	0	0	0	0.179386	66	66/263	0.109349	63	63/263	0.0112885	66	66/263	0.0229573	61	61/263
dosa04070	Phosphatidylinositol signaling system	1	23	23/75	0.999984	48	48/75	1	19	19/75	1	14	14/75	0.99997	3	3/75	0.999911	3	3/75	0.998871	4	4/75	0	0	0
dosa04075	Plant hormone signal transduction	0.7411	201	201/224	0	0	0	0.866642	165	165/224	0.934105	144	144/224	1.22737e-05	86	86/224	5.15615e-08	90	90/224	0.00346997	61	61/224	0.999836	18	18/224
dosa04146	Peroxisome	0	0	0	0	0	0	0.427279	76	76/89	0.40984	70	70/89	0.906512	14	14/89	0.435791	19	19/89	0.458651	17	17/89	0.961805	9	9/89

## Sheet: Table S7
Table S7. DEGs associated with ABA signaling pathway.
Gene	GeneID	L0_FPKM	L1_FPKM	L2_FPKM	L3_FPKM	L4_FPKM	R0_FPKM	R1_FPKM	R2_FPKM	R3_FPKM	R4_FPKM	NR_Description	SwissProt_Description	KEGG_Description	KOG_Description	GO_Description	NT_Description	PFAM_Description
PYR/PYLs（5）	i1_LQ_FBL_c121720/f2p0/1155	28.81	4.99667	2.02	2.10333	1.2	96.4467	49.15	66.8333	45.32	42.24	{BAK07716.1; predicted protein [Hordeum vulgare subsp. vulgare]}	{sp|Q9FLB1|PYL5_ARATH; Abscisic acid receptor PYL5 OS=Arabidopsis thaliana GN=PYL5 PE=1 SV=1}	{osa:4332548; K14496 PYL abscisic acid receptor PYR/PYL family - ko04016; Environmental Information Processing; Signal transduction; MAPK signaling pathway - plant | ko04075; Environmental Information Processing; Signal transduction; Plant hormone signal transduction}	{NA}	{NA}	{AK376521.1; Hordeum vulgare subsp. vulgare mRNA for predicted protein, complete cds, clone: NIASHv3126H17}	{NA}
	i1_LQ_FBL_c46328/f1p0/1225	8.34	1.42333	0.656667	0.69	0.616667	23.42	9.01333	15.31	11.1733	9.90333	{BAK07716.1; predicted protein [Hordeum vulgare subsp. vulgare]}	{sp|Q9FLB1|PYL5_ARATH; Abscisic acid receptor PYL5 OS=Arabidopsis thaliana GN=PYL5 PE=1 SV=1}	{osa:4332548; K14496 PYL abscisic acid receptor PYR/PYL family - ko04016; Environmental Information Processing; Signal transduction; MAPK signaling pathway - plant | ko04075; Environmental Information Processing; Signal transduction; Plant hormone signal transduction}	{NA}	{NA}	{AK376521.1; Hordeum vulgare subsp. vulgare mRNA for predicted protein, complete cds, clone: NIASHv3126H17}	{NA}
	i1_LQ_FBL_c16201/f1p1/1148	6.96	1.28667	0.566667	0.34	0.626667	27.5633	22.58	18.5367	14.9167	11.2233	{BAK07716.1; predicted protein [Hordeum vulgare subsp. vulgare]}	{sp|Q9FLB1|PYL5_ARATH; Abscisic acid receptor PYL5 OS=Arabidopsis thaliana GN=PYL5 PE=1 SV=1}	{osa:4332548; K14496 PYL abscisic acid receptor PYR/PYL family - ko04016; Environmental Information Processing; Signal transduction; MAPK signaling pathway - plant | ko04075; Environmental Information Processing; Signal transduction; Plant hormone signal transduction}	{NA}	{NA}	{AK376521.1; Hordeum vulgare subsp. vulgare mRNA for predicted protein, complete cds, clone: NIASHv3126H17}	{NA}
	i1_HQ_FBL_c109735/f2p0/1055	10.58	0.373333	0.28	0.896667	0.5	533.667	17.18	27.16	38.15	85.24	{BAJ92835.1; predicted protein, partial [Hordeum vulgare subsp. vulgare]}	{sp|O80920|PYL4_ARATH; Abscisic acid receptor PYL4 OS=Arabidopsis thaliana GN=PYL4 PE=1 SV=1}	{osa:4332548; K14496 PYL abscisic acid receptor PYR/PYL family - ko04016; Environmental Information Processing; Signal transduction; MAPK signaling pathway - plant | ko04075; Environmental Information Processing; Signal transduction; Plant hormone signal transduction}	{NA}	{NA}	{AK361631.1; Hordeum vulgare subsp. vulgare mRNA for predicted protein, partial cds, clone: NIASHv1145G16}	{NA}
	i0_LQ_FBL_c12202/f1p1/872	4.12667	0.193333	0.13	0.27	0.1	308.083	7.68667	11.7267	19.5867	32.7733	{BAJ92835.1; predicted protein, partial [Hordeum vulgare subsp. vulgare]}	{sp|O80920|PYL4_ARATH; Abscisic acid receptor PYL4 OS=Arabidopsis thaliana GN=PYL4 PE=1 SV=1}	{osa:4332548; K14496 PYL abscisic acid receptor PYR/PYL family - ko04016; Environmental Information Processing; Signal transduction; MAPK signaling pathway - plant | ko04075; Environmental Information Processing; Signal transduction; Plant hormone signal transduction}	{NA}	{NA}	{AK361631.1; Hordeum vulgare subsp. vulgare mRNA for predicted protein, partial cds, clone: NIASHv1145G16}	{NA}
PP2Cs（19）	i2_LQ_FBL_c12544/f1p5/2702	0	1.01	0.946667	0.383333	1.01	0	0.256667	0.25	0.276667	0.01	{BAJ98410.1; predicted protein [Hordeum vulgare subsp. vulgare]}	{sp|Q7XP01|P2C37_ORYSJ; Probable protein phosphatase 2C 37 OS=Oryza sativa subsp. japonica GN=Os04g0167900 PE=3 SV=2}	{obr:102718079; K14497 PP2C protein phosphatase 2C 3.1.3.16 ko04016; Environmental Information Processing; Signal transduction; MAPK signaling pathway - plant | ko04075; Environmental Information Processing; Signal transduction; Plant hormone signal transduction | ko04931; Human Diseases; Endocrine and metabolic diseases; Insulin resistance}	{At2g29380; KOG0698 Serine/threonine protein phosphatase T Signal transduction mechanisms ;}	{NA}	{AK367207.1; Hordeum vulgare subsp. vulgare mRNA for predicted protein, complete cds, clone: NIASHv2052O23}	{NA}
	i1_LQ_FBL_c77384/f1p0/1635	0.0366667	3.80333	4.06	8.71667	3.48	0.0266667	0.143333	0.416667	0.546667	0.346667	{BAJ95398.1; predicted protein [Hordeum vulgare subsp. vulgare]}	{sp|Q65XK7|P2C51_ORYSJ; Probable protein phosphatase 2C 51 OS=Oryza sativa subsp. japonica GN=Os05g0572700 PE=2 SV=1}	{bdi:100846902; K14497 PP2C protein phosphatase 2C 3.1.3.16 ko04016; Environmental Information Processing; Signal transduction; MAPK signaling pathway - plant | ko04075; Environmental Information Processing; Signal transduction; Plant hormone signal transduction | ko04931; Human Diseases; Endocrine and metabolic diseases; Insulin resistance}	{At4g26080; KOG0698 Serine/threonine protein phosphatase T Signal transduction mechanisms ;}	{GO:0003824; NA}	{AK376382.1; Hordeum vulgare subsp. vulgare mRNA for predicted protein, complete cds, clone: NIASHv3122E13}	{PF00481:Protein phosphatase 2C}
	i2_LQ_FBL_c23870/f1p10/2195	0.03	2.51667	3.16667	2.10667	2.21	0	0.513333	0.61	0.446667	0.0633333	{BAJ98410.1; predicted protein [Hordeum vulgare subsp. vulgare]}	{sp|Q9FLI3|P2C75_ARATH; Probable protein phosphatase 2C 75 OS=Arabidopsis thaliana GN=AHG1 PE=2 SV=1}	{egu:105043050; K14497 PP2C protein phosphatase 2C 3.1.3.16 ko04016; Environmental Information Processing; Signal transduction; MAPK signaling pathway - plant | ko04075; Environmental Information Processing; Signal transduction; Plant hormone signal transduction | ko04931; Human Diseases; Endocrine and metabolic diseases; Insulin resistance}	{At5g51760; KOG0698 Serine/threonine protein phosphatase T Signal transduction mechanisms ;}	{GO:0003824; NA}	{AK367207.1; Hordeum vulgare subsp. vulgare mRNA for predicted protein, complete cds, clone: NIASHv2052O23}	{PF00481:Protein phosphatase 2C}
	i2_LQ_FBL_c30346/f1p10/2094	0.0266667	2.13	3.07667	1.63333	1.64	0	0.386667	0.633333	0.34	0.103333	{BAJ98410.1; predicted protein [Hordeum vulgare subsp. vulgare]}	{sp|Q9FLI3|P2C75_ARATH; Probable protein phosphatase 2C 75 OS=Arabidopsis thaliana GN=AHG1 PE=2 SV=1}	{egu:105043050; K14497 PP2C protein phosphatase 2C 3.1.3.16 ko04016; Environmental Information Processing; Signal transduction; MAPK signaling pathway - plant | ko04075; Environmental Information Processing; Signal transduction; Plant hormone signal transduction | ko04931; Human Diseases; Endocrine and metabolic diseases; Insulin resistance}	{At5g51760; KOG0698 Serine/threonine protein phosphatase T Signal transduction mechanisms ;}	{GO:0003824; NA}	{AK367207.1; Hordeum vulgare subsp. vulgare mRNA for predicted protein, complete cds, clone: NIASHv2052O23}	{PF00481:Protein phosphatase 2C}
	i1_LQ_FBL_c26139/f1p1/1704	0.103333	4.68	5.33	6.79667	4.38333	0.0166667	0.633333	0.713333	0.41	0.193333	{BAJ95398.1; predicted protein [Hordeum vulgare subsp. vulgare]}	{sp|Q65XK7|P2C51_ORYSJ; Probable protein phosphatase 2C 51 OS=Oryza sativa subsp. japonica GN=Os05g0572700 PE=2 SV=1}	{bdi:100846902; K14497 PP2C protein phosphatase 2C 3.1.3.16 ko04016; Environmental Information Processing; Signal transduction; MAPK signaling pathway - plant | ko04075; Environmental Information Processing; Signal transduction; Plant hormone signal transduction | ko04931; Human Diseases; Endocrine and metabolic diseases; Insulin resistance}	{At4g26080; KOG0698 Serine/threonine protein phosphatase T Signal transduction mechanisms ;}	{GO:0003824; NA}	{AK376382.1; Hordeum vulgare subsp. vulgare mRNA for predicted protein, complete cds, clone: NIASHv3122E13}	{PF00481:Protein phosphatase 2C}
	i1_LQ_FBL_c59892/f1p15/1048	0.17	5.66333	6.54	7.82333	4.06667	0	0.62	0.7	0.71	0.733333	{BAJ95398.1; predicted protein [Hordeum vulgare subsp. vulgare]}	{sp|Q65XK7|P2C51_ORYSJ; Probable protein phosphatase 2C 51 OS=Oryza sativa subsp. japonica GN=Os05g0572700 PE=2 SV=1}	{bdi:100846902; K14497 PP2C protein phosphatase 2C 3.1.3.16 ko04016; Environmental Information Processing; Signal transduction; MAPK signaling pathway - plant | ko04075; Environmental Information Processing; Signal transduction; Plant hormone signal transduction | ko04931; Human Diseases; Endocrine and metabolic diseases; Insulin resistance}	{At1g07430; KOG0698 Serine/threonine protein phosphatase T Signal transduction mechanisms ;}	{GO:0003824; NA}	{AK376382.1; Hordeum vulgare subsp. vulgare mRNA for predicted protein, complete cds, clone: NIASHv3122E13}	{PF00481:Protein phosphatase 2C}
	i2_LQ_FBL_c48564/f1p2/2047	0.346667	10.4667	14.1133	25.5533	14.5433	0.01	0.983333	1.07333	0.68	0.306667	{BAJ95398.1; predicted protein [Hordeum vulgare subsp. vulgare]}	{sp|Q65XK7|P2C51_ORYSJ; Probable protein phosphatase 2C 51 OS=Oryza sativa subsp. japonica GN=Os05g0572700 PE=2 SV=1}	{bdi:100846902; K14497 PP2C protein phosphatase 2C 3.1.3.16 ko04016; Environmental Information Processing; Signal transduction; MAPK signaling pathway - plant | ko04075; Environmental Information Processing; Signal transduction; Plant hormone signal transduction | ko04931; Human Diseases; Endocrine and metabolic diseases; Insulin resistance}	{At2g29380; KOG0698 Serine/threonine protein phosphatase T Signal transduction mechanisms ;}	{GO:0003824; NA}	{AK376382.1; Hordeum vulgare subsp. vulgare mRNA for predicted protein, complete cds, clone: NIASHv3122E13}	{PF00481:Protein phosphatase 2C}
	i1_LQ_FBL_c32268/f1p0/1445	0.373333	4.6	6.16333	4.24333	4.82	0.366667	1.30667	1.86333	0.84	0.913333	{BAJ98672.1; predicted protein, partial [Hordeum vulgare subsp. vulgare]}	{sp|Q0J2L7|P2C68_ORYSJ; Probable protein phosphatase 2C 68 OS=Oryza sativa subsp. japonica GN=Os09g0325700 PE=2 SV=2}	{sbi:SORBI_02g022090; K14497 PP2C protein phosphatase 2C 3.1.3.16 ko04016; Environmental Information Processing; Signal transduction; MAPK signaling pathway - plant | ko04075; Environmental Information Processing; Signal transduction; Plant hormone signal transduction | ko04931; Human Diseases; Endocrine and metabolic diseases; Insulin resistance}	{At2g29380; KOG0698 Serine/threonine protein phosphatase T Signal transduction mechanisms ;}	{GO:0003824; NA}	{AK367469.1; Hordeum vulgare subsp. vulgare mRNA for predicted protein, partial cds, clone: NIASHv2057L07}	{PF00481:Protein phosphatase 2C}
	i5_LQ_FBL_c4248/f1p7/5051	0.0433333	0.51	1.86	0.96	0.916667	0	0.11	0.173333	0.0733333	0.0233333	{BAJ98410.1; predicted protein [Hordeum vulgare subsp. vulgare]}	{sp|Q7XP01|P2C37_ORYSJ; Probable protein phosphatase 2C 37 OS=Oryza sativa subsp. japonica GN=Os04g0167900 PE=3 SV=2}	{obr:102718079; K14497 PP2C protein phosphatase 2C 3.1.3.16 ko04016; Environmental Information Processing; Signal transduction; MAPK signaling pathway - plant | ko04075; Environmental Information Processing; Signal transduction; Plant hormone signal transduction | ko04931; Human Diseases; Endocrine and metabolic diseases; Insulin resistance}	{At2g29380; KOG0698 Serine/threonine protein phosphatase T Signal transduction mechanisms ;}	{NA}	{AK367207.1; Hordeum vulgare subsp. vulgare mRNA for predicted protein, complete cds, clone: NIASHv2052O23}	{NA}
	i1_HQ_FBL_c4651/f3p4/1682	2.48	25.8433	14.34	23.91	18.3733	1.56333	9.60333	10.8133	9.79	3.63333	{BAJ87284.1; predicted protein [Hordeum vulgare subsp. vulgare]}	{sp|Q6L5H6|P2C50_ORYSJ; Probable protein phosphatase 2C 50 OS=Oryza sativa subsp. japonica GN=Os05g0537400 PE=3 SV=1}	{obr:102715363; K14497 PP2C protein phosphatase 2C 3.1.3.16 ko04016; Environmental Information Processing; Signal transduction; MAPK signaling pathway - plant | ko04075; Environmental Information Processing; Signal transduction; Plant hormone signal transduction | ko04931; Human Diseases; Endocrine and metabolic diseases; Insulin resistance}	{At1g72770; KOG0698 Serine/threonine protein phosphatase T Signal transduction mechanisms ;}	{GO:0004363; glutathione synthase activity; molecular_function GO:0006750; glutathione biosynthetic process; biological_process GO:0004601; peroxidase activity; molecular_function GO:0003824; NA GO:0005524; ATP binding; molecular_function}	{AK356066.1; Hordeum vulgare subsp. vulgare mRNA for predicted protein, complete cds, clone: NIASHv1029J12}	{PF01328:Peroxidase, family 2 PF02955:Prokaryotic glutathione synthetase, ATP-grasp domain PF00481:Protein phosphatase 2C}
	i0_LQ_FBL_c5109/f1p9/1002	5.25	39.3	46.3267	59.31	36.78	2.72	13.4133	16.4433	12.94	7.01333	{BAJ98672.1; predicted protein, partial [Hordeum vulgare subsp. vulgare]}	{sp|Q0J2L7|P2C68_ORYSJ; Probable protein phosphatase 2C 68 OS=Oryza sativa subsp. japonica GN=Os09g0325700 PE=2 SV=2}	{sbi:SORBI_02g022090; K14497 PP2C protein phosphatase 2C 3.1.3.16 ko04016; Environmental Information Processing; Signal transduction; MAPK signaling pathway - plant | ko04075; Environmental Information Processing; Signal transduction; Plant hormone signal transduction | ko04931; Human Diseases; Endocrine and metabolic diseases; Insulin resistance}	{At3g11410; KOG0698 Serine/threonine protein phosphatase T Signal transduction mechanisms ;}	{NA}	{AK367469.1; Hordeum vulgare subsp. vulgare mRNA for predicted protein, partial cds, clone: NIASHv2057L07}	{NA}
	i1_HQ_FBL_c8274/f3p12/1403	21.97	154.06	143.323	187.093	142.76	11.4533	51.9467	56.26	46.5533	25.3067	{BAJ98672.1; predicted protein, partial [Hordeum vulgare subsp. vulgare]}	{sp|Q0J2L7|P2C68_ORYSJ; Probable protein phosphatase 2C 68 OS=Oryza sativa subsp. japonica GN=Os09g0325700 PE=2 SV=2}	{sbi:SORBI_02g022090; K14497 PP2C protein phosphatase 2C 3.1.3.16 ko04016; Environmental Information Processing; Signal transduction; MAPK signaling pathway - plant | ko04075; Environmental Information Processing; Signal transduction; Plant hormone signal transduction | ko04931; Human Diseases; Endocrine and metabolic diseases; Insulin resistance}	{At2g29380; KOG0698 Serine/threonine protein phosphatase T Signal transduction mechanisms ;}	{GO:0003824; NA}	{AK367469.1; Hordeum vulgare subsp. vulgare mRNA for predicted protein, partial cds, clone: NIASHv2057L07}	{PF00481:Protein phosphatase 2C}
	i1_HQ_FBL_c8875/f4p4/1430	17.2667	106.91	116.123	112.107	136.903	6.07667	40.4967	36.7367	27.8433	15.7467	{BAJ98672.1; predicted protein, partial [Hordeum vulgare subsp. vulgare]}	{sp|Q0J2L7|P2C68_ORYSJ; Probable protein phosphatase 2C 68 OS=Oryza sativa subsp. japonica GN=Os09g0325700 PE=2 SV=2}	{sbi:SORBI_02g022090; K14497 PP2C protein phosphatase 2C 3.1.3.16 ko04016; Environmental Information Processing; Signal transduction; MAPK signaling pathway - plant | ko04075; Environmental Information Processing; Signal transduction; Plant hormone signal transduction | ko04931; Human Diseases; Endocrine and metabolic diseases; Insulin resistance}	{At2g29380; KOG0698 Serine/threonine protein phosphatase T Signal transduction mechanisms ;}	{GO:0003824; NA}	{AK367469.1; Hordeum vulgare subsp. vulgare mRNA for predicted protein, partial cds, clone: NIASHv2057L07}	{PF00481:Protein phosphatase 2C}
	i2_LQ_FBL_c61972/f1p4/2787	2.05	10.1667	10.1167	10.98	8.90667	0.836667	3.32667	2.16667	4.72667	2.13667	{BAJ93332.1; predicted protein [Hordeum vulgare subsp. vulgare]}	{sp|Q6L5H6|P2C50_ORYSJ; Probable protein phosphatase 2C 50 OS=Oryza sativa subsp. japonica GN=Os05g0537400 PE=3 SV=1}	{sita:101769449; K14497 PP2C protein phosphatase 2C 3.1.3.16 ko04016; Environmental Information Processing; Signal transduction; MAPK signaling pathway - plant | ko04075; Environmental Information Processing; Signal transduction; Plant hormone signal transduction | ko04931; Human Diseases; Endocrine and metabolic diseases; Insulin resistance}	{At1g72770; KOG0698 Serine/threonine protein phosphatase T Signal transduction mechanisms ;}	{GO:0005524; ATP binding; molecular_function GO:0003824; NA GO:0006750; glutathione biosynthetic process; biological_process GO:0004601; peroxidase activity; molecular_function GO:0004363; glutathione synthase activity; molecular_function}	{AK362128.1; Hordeum vulgare subsp. vulgare mRNA for predicted protein, complete cds, clone: NIASHv2002K05}	{PF01328:Peroxidase, family 2 PF02955:Prokaryotic glutathione synthetase, ATP-grasp domain PF00481:Protein phosphatase 2C}
	i1_LQ_FBL_c49586/f1p0/1776	14.18	68.5567	61.15	81.0533	68.2867	4.60667	28.1267	18.1767	25.46	12.39	{BAJ93332.1; predicted protein [Hordeum vulgare subsp. vulgare]}	{sp|Q6L5H6|P2C50_ORYSJ; Probable protein phosphatase 2C 50 OS=Oryza sativa subsp. japonica GN=Os05g0537400 PE=3 SV=1}	{sita:101769449; K14497 PP2C protein phosphatase 2C 3.1.3.16 ko04016; Environmental Information Processing; Signal transduction; MAPK signaling pathway - plant | ko04075; Environmental Information Processing; Signal transduction; Plant hormone signal transduction | ko04931; Human Diseases; Endocrine and metabolic diseases; Insulin resistance}	{At1g72770; KOG0698 Serine/threonine protein phosphatase T Signal transduction mechanisms ;}	{GO:0003824; NA GO:0006750; glutathione biosynthetic process; biological_process GO:0004601; peroxidase activity; molecular_function GO:0004363; glutathione synthase activity; molecular_function GO:0005524; ATP binding; molecular_function}	{AK362128.1; Hordeum vulgare subsp. vulgare mRNA for predicted protein, complete cds, clone: NIASHv2002K05}	{PF02955:Prokaryotic glutathione synthetase, ATP-grasp domain PF01328:Peroxidase, family 2 PF00481:Protein phosphatase 2C}
	i2_LQ_FBL_c25042/f2p4/2654	1.37667	6.08333	7.22333	9.31667	8.54667	0.723333	2.1	1.80667	3.04	1.95667	{BAJ93332.1; predicted protein [Hordeum vulgare subsp. vulgare]}	{sp|Q6L5H6|P2C50_ORYSJ; Probable protein phosphatase 2C 50 OS=Oryza sativa subsp. japonica GN=Os05g0537400 PE=3 SV=1}	{sita:101769449; K14497 PP2C protein phosphatase 2C 3.1.3.16 ko04016; Environmental Information Processing; Signal transduction; MAPK signaling pathway - plant | ko04075; Environmental Information Processing; Signal transduction; Plant hormone signal transduction | ko04931; Human Diseases; Endocrine and metabolic diseases; Insulin resistance}	{At1g72770; KOG0698 Serine/threonine protein phosphatase T Signal transduction mechanisms ;}	{NA}	{AK362128.1; Hordeum vulgare subsp. vulgare mRNA for predicted protein, complete cds, clone: NIASHv2002K05}	{NA}
	i1_LQ_FBL_c43877/f1p0/1645	9.88667	42.0467	88.5333	45.8333	48.6533	0.1	7.78333	10.0933	5.00333	1.46667	{BAJ85581.1; predicted protein [Hordeum vulgare subsp. vulgare]}	{sp|Q84JI0|P2C30_ORYSJ; Probable protein phosphatase 2C 30 OS=Oryza sativa subsp. japonica GN=Os03g0268600 PE=2 SV=1}	{osa:4332374; K14497 PP2C protein phosphatase 2C 3.1.3.16 ko04016; Environmental Information Processing; Signal transduction; MAPK signaling pathway - plant | ko04075; Environmental Information Processing; Signal transduction; Plant hormone signal transduction | ko04931; Human Diseases; Endocrine and metabolic diseases; Insulin resistance}	{At1g07430; KOG0698 Serine/threonine protein phosphatase T Signal transduction mechanisms ;}	{NA}	{KT891988.1; Triticum aestivum serine/threonine protein phosphatase 2C 30 (PP2C30B) gene, complete cds}	{NA}
	i1_LQ_FBL_c72467/f1p0/1756	6.44667	19.2867	24.03	24.6433	25.3867	1.77667	7.70667	6.22333	6.11	4.21333	{BAJ93332.1; predicted protein [Hordeum vulgare subsp. vulgare]}	{sp|Q6L5H6|P2C50_ORYSJ; Probable protein phosphatase 2C 50 OS=Oryza sativa subsp. japonica GN=Os05g0537400 PE=3 SV=1}	{ats:F775_29652; K14497 PP2C protein phosphatase 2C 3.1.3.16 ko04016; Environmental Information Processing; Signal transduction; MAPK signaling pathway - plant | ko04075; Environmental Information Processing; Signal transduction; Plant hormone signal transduction | ko04931; Human Diseases; Endocrine and metabolic diseases; Insulin resistance}	{At1g72770; KOG0698 Serine/threonine protein phosphatase T Signal transduction mechanisms ;}	{GO:0008887; glycerate kinase activity; molecular_function GO:0005524; ATP binding; molecular_function GO:0003824; NA GO:0031388; organic acid phosphorylation; biological_process GO:0004363; glutathione synthase activity; molecular_function GO:0004601; peroxidase activity; molecular_function GO:0006750; glutathione biosynthetic process; biological_process}	{AK362128.1; Hordeum vulgare subsp. vulgare mRNA for predicted protein, complete cds, clone: NIASHv2002K05}	{PF02955:Prokaryotic glutathione synthetase, ATP-grasp domain PF01328:Peroxidase, family 2 PF02595:Glycerate kinase family PF00481:Protein phosphatase 2C}
	i2_LQ_FBL_c98571/f1p4/2613	2.23667	5.16667	6.72	5.75	8.18333	0.766667	2.66667	1.88667	1.54667	1.51	{BAJ93332.1; predicted protein [Hordeum vulgare subsp. vulgare]}	{sp|Q6L5H6|P2C50_ORYSJ; Probable protein phosphatase 2C 50 OS=Oryza sativa subsp. japonica GN=Os05g0537400 PE=3 SV=1}	{sita:101769449; K14497 PP2C protein phosphatase 2C 3.1.3.16 ko04016; Environmental Information Processing; Signal transduction; MAPK signaling pathway - plant | ko04075; Environmental Information Processing; Signal transduction; Plant hormone signal transduction | ko04931; Human Diseases; Endocrine and metabolic diseases; Insulin resistance}	{At1g72770; KOG0698 Serine/threonine protein phosphatase T Signal transduction mechanisms ;}	{GO:0003824; NA GO:0004363; glutathione synthase activity; molecular_function GO:0006750; glutathione biosynthetic process; biological_process GO:0004601; peroxidase activity; molecular_function GO:0005524; ATP binding; molecular_function}	{AK362128.1; Hordeum vulgare subsp. vulgare mRNA for predicted protein, complete cds, clone: NIASHv2002K05}	{PF02955:Prokaryotic glutathione synthetase, ATP-grasp domain PF01328:Peroxidase, family 2 PF00481:Protein phosphatase 2C}
SnRK2s（12）	i1_HQ_FBL_c90197/f3p0/1799	16.04	35.54	15.4433	32.8567	20.1767	9.35333	18.6867	3.81	10.2367	13.81	{BAJ94902.1; predicted protein [Hordeum vulgare subsp. vulgare]}	{sp|Q75H77|SAPKA_ORYSJ; Serine/threonine-protein kinase SAPK10 OS=Oryza sativa subsp. japonica GN=SAPK10 PE=2 SV=1}	{sbi:SORBI_01g014720; K14498 SNRK2 serine/threonine-protein kinase SRK2 2.7.11.1 ko04016; Environmental Information Processing; Signal transduction; MAPK signaling pathway - plant | ko04075; Environmental Information Processing; Signal transduction; Plant hormone signal transduction}	{At4g33950; KOG0583 Serine/threonine protein kinase T Signal transduction mechanisms ;}	{GO:0005524; ATP binding; molecular_function GO:0004672; protein kinase activity; molecular_function GO:0006468; protein phosphorylation; biological_process}	{AK363699.1; Hordeum vulgare subsp. vulgare mRNA for predicted protein, complete cds, clone: NIASHv2018C16}	{PF00069:Protein kinase domain PF07714:Protein tyrosine kinase}
	i1_HQ_FBL_c66634/f3p0/1882	23.4367	22.7333	6.83	18.6867	15.8033	14.9967	20.77	8.56333	17.7967	19.2033	{BAJ94902.1; predicted protein [Hordeum vulgare subsp. vulgare]}	{sp|Q75H77|SAPKA_ORYSJ; Serine/threonine-protein kinase SAPK10 OS=Oryza sativa subsp. japonica GN=SAPK10 PE=2 SV=1}	{sbi:SORBI_01g014720; K14498 SNRK2 serine/threonine-protein kinase SRK2 2.7.11.1 ko04016; Environmental Information Processing; Signal transduction; MAPK signaling pathway - plant | ko04075; Environmental Information Processing; Signal transduction; Plant hormone signal transduction}	{At4g33950; KOG0583 Serine/threonine protein kinase T Signal transduction mechanisms ;}	{GO:0006468; protein phosphorylation; biological_process GO:0005524; ATP binding; molecular_function GO:0004672; protein kinase activity; molecular_function}	{AK363699.1; Hordeum vulgare subsp. vulgare mRNA for predicted protein, complete cds, clone: NIASHv2018C16}	{PF07714:Protein tyrosine kinase PF00069:Protein kinase domain}
	i1_HQ_FBL_c45443/f2p1/1676	11.8933	18.8167	13.5933	13.2867	14.26	22.8133	23.6567	18.67	17.6767	30.8033	{BAK05495.1; predicted protein, partial [Hordeum vulgare subsp. vulgare]}	{sp|Q7Y0B9|SAPK8_ORYSJ; Serine/threonine-protein kinase SAPK8 OS=Oryza sativa subsp. japonica GN=SAPK8 PE=2 SV=1}	{obr:102700420; K14498 SNRK2 serine/threonine-protein kinase SRK2 2.7.11.1 ko04016; Environmental Information Processing; Signal transduction; MAPK signaling pathway - plant | ko04075; Environmental Information Processing; Signal transduction; Plant hormone signal transduction}	{At4g33950; KOG0583 Serine/threonine protein kinase T Signal transduction mechanisms ;}	{GO:0006468; protein phosphorylation; biological_process GO:0005524; ATP binding; molecular_function GO:0004672; protein kinase activity; molecular_function}	{AK374298.1; Hordeum vulgare subsp. vulgare mRNA for predicted protein, partial cds, clone: NIASHv3059N20}	{PF07714:Protein tyrosine kinase PF00069:Protein kinase domain}
	i1_HQ_FBL_c22383/f2p8/1847	4.47333	10.77	2.92667	6.82667	4.71667	1.06667	5.15667	0.466667	1.76667	2.68333	{BAJ94902.1; predicted protein [Hordeum vulgare subsp. vulgare]}	{sp|Q75H77|SAPKA_ORYSJ; Serine/threonine-protein kinase SAPK10 OS=Oryza sativa subsp. japonica GN=SAPK10 PE=2 SV=1}	{ats:F775_31802; K14498 SNRK2 serine/threonine-protein kinase SRK2 2.7.11.1 ko04016; Environmental Information Processing; Signal transduction; MAPK signaling pathway - plant | ko04075; Environmental Information Processing; Signal transduction; Plant hormone signal transduction}	{At4g33950; KOG0583 Serine/threonine protein kinase T Signal transduction mechanisms ;}	{GO:0006468; protein phosphorylation; biological_process GO:0004672; protein kinase activity; molecular_function GO:0005524; ATP binding; molecular_function}	{AK363699.1; Hordeum vulgare subsp. vulgare mRNA for predicted protein, complete cds, clone: NIASHv2018C16}	{PF00069:Protein kinase domain PF07714:Protein tyrosine kinase}
	i1_LQ_FBL_c53357/f1p0/1395	4.46333	6.27333	1.54	5.35333	3.99333	10.2033	7.68333	2.93333	10.1867	7.85	{BAJ93234.1; predicted protein [Hordeum vulgare subsp. vulgare]}	{sp|Q7XKA8|SAPK5_ORYSJ; Serine/threonine-protein kinase SAPK5 OS=Oryza sativa subsp. japonica GN=SAPK5 PE=2 SV=1}	{sita:101756577; K14498 SNRK2 serine/threonine-protein kinase SRK2 2.7.11.1 ko04016; Environmental Information Processing; Signal transduction; MAPK signaling pathway - plant | ko04075; Environmental Information Processing; Signal transduction; Plant hormone signal transduction}	{At1g10940; KOG0583 Serine/threonine protein kinase T Signal transduction mechanisms ;}	{GO:0004672; protein kinase activity; molecular_function GO:0005524; ATP binding; molecular_function GO:0006359; regulation of transcription from RNA polymerase III promoter; biological_process GO:0006468; protein phosphorylation; biological_process}	{AK362030.1; Hordeum vulgare subsp. vulgare mRNA for predicted protein, complete cds, clone: NIASHv2001O24}	{PF00069:Protein kinase domain PF11705:DNA-directed RNA polymerase III subunit Rpc31}
	i3_LQ_FBL_c33257/f1p0/3045	2.45667	3.73667	3.19	4.49333	1.98	8.36	5.71	5.54	9.00333	6.52667	{BAK05495.1; predicted protein, partial [Hordeum vulgare subsp. vulgare]}	{sp|Q7Y0B9|SAPK8_ORYSJ; Serine/threonine-protein kinase SAPK8 OS=Oryza sativa subsp. japonica GN=SAPK8 PE=2 SV=1}	{ats:F775_31872; K14498 SNRK2 serine/threonine-protein kinase SRK2 2.7.11.1 ko04016; Environmental Information Processing; Signal transduction; MAPK signaling pathway - plant | ko04075; Environmental Information Processing; Signal transduction; Plant hormone signal transduction}	{At4g33950; KOG0583 Serine/threonine protein kinase T Signal transduction mechanisms ;}	{GO:0004672; protein kinase activity; molecular_function GO:0005524; ATP binding; molecular_function GO:0006468; protein phosphorylation; biological_process}	{AK374298.1; Hordeum vulgare subsp. vulgare mRNA for predicted protein, partial cds, clone: NIASHv3059N20}	{PF00069:Protein kinase domain PF07714:Protein tyrosine kinase}
	i4_HQ_FBL_c34771/f2p0/4103	1.89667	3.73333	2.66	3.05	2.44333	5.02	4.94	4.14667	4.22667	5.71667	{BAK05495.1; predicted protein, partial [Hordeum vulgare subsp. vulgare]}	{sp|Q7Y0B9|SAPK8_ORYSJ; Serine/threonine-protein kinase SAPK8 OS=Oryza sativa subsp. japonica GN=SAPK8 PE=2 SV=1}	{ats:F775_31872; K14498 SNRK2 serine/threonine-protein kinase SRK2 2.7.11.1 ko04016; Environmental Information Processing; Signal transduction; MAPK signaling pathway - plant | ko04075; Environmental Information Processing; Signal transduction; Plant hormone signal transduction}	{At4g33950; KOG0583 Serine/threonine protein kinase T Signal transduction mechanisms ;}	{GO:0005524; ATP binding; molecular_function GO:0004672; protein kinase activity; molecular_function GO:0016020; membrane; cellular_component GO:0016773; phosphotransferase activity, alcohol group as acceptor; molecular_function GO:0006468; protein phosphorylation; biological_process}	{AK374298.1; Hordeum vulgare subsp. vulgare mRNA for predicted protein, partial cds, clone: NIASHv3059N20}	{PF00069:Protein kinase domain PF07714:Protein tyrosine kinase PF06293:Lipopolysaccharide kinase (Kdo/WaaP) family}
	i3_LQ_FBL_c8922/f1p7/4060	0.896667	2.32	1.68667	1.70667	1.55333	1.72333	2.07333	2.53667	2.89	2.40667	{BAK05495.1; predicted protein, partial [Hordeum vulgare subsp. vulgare]}	{sp|Q7Y0B9|SAPK8_ORYSJ; Serine/threonine-protein kinase SAPK8 OS=Oryza sativa subsp. japonica GN=SAPK8 PE=2 SV=1}	{ats:F775_31872; K14498 SNRK2 serine/threonine-protein kinase SRK2 2.7.11.1 ko04016; Environmental Information Processing; Signal transduction; MAPK signaling pathway - plant | ko04075; Environmental Information Processing; Signal transduction; Plant hormone signal transduction}	{At4g33950; KOG0583 Serine/threonine protein kinase T Signal transduction mechanisms ;}	{GO:0005524; ATP binding; molecular_function GO:0004672; protein kinase activity; molecular_function GO:0006468; protein phosphorylation; biological_process}	{KR736352.1; Triticum polonicum SNF1-type serine-threonine protein kinase (SnRK2.8) mRNA, complete cds}	{PF00069:Protein kinase domain}
	i4_LQ_FBL_c5436/f1p6/4158	1.15667	2.05667	1.47333	1.87	1.34333	2.02333	3.06	2.89333	3.26333	2.71667	{BAK05495.1; predicted protein, partial [Hordeum vulgare subsp. vulgare]}	{sp|Q7Y0B9|SAPK8_ORYSJ; Serine/threonine-protein kinase SAPK8 OS=Oryza sativa subsp. japonica GN=SAPK8 PE=2 SV=1}	{ats:F775_31872; K14498 SNRK2 serine/threonine-protein kinase SRK2 2.7.11.1 ko04016; Environmental Information Processing; Signal transduction; MAPK signaling pathway - plant | ko04075; Environmental Information Processing; Signal transduction; Plant hormone signal transduction}	{At4g33950; KOG0583 Serine/threonine protein kinase T Signal transduction mechanisms ;}	{GO:0005524; ATP binding; molecular_function GO:0004672; protein kinase activity; molecular_function GO:0006468; protein phosphorylation; biological_process}	{AK374298.1; Hordeum vulgare subsp. vulgare mRNA for predicted protein, partial cds, clone: NIASHv3059N20}	{PF00069:Protein kinase domain PF07714:Protein tyrosine kinase}
	i3_LQ_FBL_c25724/f1p1/3987	1.41	1.66667	1.27667	1.29667	2.36	2.98667	3.08333	2.16	2.66667	4.26667	{BAK05495.1; predicted protein, partial [Hordeum vulgare subsp. vulgare]}	{sp|Q7Y0B9|SAPK8_ORYSJ; Serine/threonine-protein kinase SAPK8 OS=Oryza sativa subsp. japonica GN=SAPK8 PE=2 SV=1}	{ats:F775_31872; K14498 SNRK2 serine/threonine-protein kinase SRK2 2.7.11.1 ko04016; Environmental Information Processing; Signal transduction; MAPK signaling pathway - plant | ko04075; Environmental Information Processing; Signal transduction; Plant hormone signal transduction}	{At4g33950; KOG0583 Serine/threonine protein kinase T Signal transduction mechanisms ;}	{GO:0016020; membrane; cellular_component GO:0016773; phosphotransferase activity, alcohol group as acceptor; molecular_function GO:0006468; protein phosphorylation; biological_process GO:0004672; protein kinase activity; molecular_function GO:0005524; ATP binding; molecular_function}	{AK374298.1; Hordeum vulgare subsp. vulgare mRNA for predicted protein, partial cds, clone: NIASHv3059N20}	{PF00069:Protein kinase domain PF07714:Protein tyrosine kinase PF06293:Lipopolysaccharide kinase (Kdo/WaaP) family}
	i2_LQ_FBL_c25549/f1p3/2367	0.146667	0.17	0.0833333	0.0566667	0.1	0.57	1.14	0.59	0.93	0.65	{BAJ87957.1; predicted protein [Hordeum vulgare subsp. vulgare]}	{sp|Q8LBB2|KING1_ARATH; SNF1-related protein kinase regulatory subunit gamma-1 OS=Arabidopsis thaliana GN=KING1 PE=1 SV=2}	{pda:103707871; - - - - -}	{At3g48530; KOG1764 5'-AMP-activated protein kinase, gamma subunit C Energy production and conversion ;}	{NA}	{AB910935.1; Hordeum vulgare HvSnRK1gamma mRNA for SnRK1 gamma subunit, complete cds}	{NA}
	i1_LQ_FBL_c7690/f1p2/1500	11.4067	12.04	2.43333	11.04	7.84	17.5533	14.3967	6.07333	14.52	16.73	{BAJ93234.1; predicted protein [Hordeum vulgare subsp. vulgare]}	{sp|Q7XKA8|SAPK5_ORYSJ; Serine/threonine-protein kinase SAPK5 OS=Oryza sativa subsp. japonica GN=SAPK5 PE=2 SV=1}	{sita:101756577; K14498 SNRK2 serine/threonine-protein kinase SRK2 2.7.11.1 ko04016; Environmental Information Processing; Signal transduction; MAPK signaling pathway - plant | ko04075; Environmental Information Processing; Signal transduction; Plant hormone signal transduction}	{At5g63650; KOG0583 Serine/threonine protein kinase T Signal transduction mechanisms ;}	{GO:0006468; protein phosphorylation; biological_process GO:0005524; ATP binding; molecular_function GO:0004672; protein kinase activity; molecular_function}	{AK362030.1; Hordeum vulgare subsp. vulgare mRNA for predicted protein, complete cds, clone: NIASHv2001O24}	{PF00069:Protein kinase domain PF07714:Protein tyrosine kinase}

## Sheet: Table S8
Table S8. DEGs associated with signal sensors.
Gene	GeneID	L0_FPKM	L1_FPKM	L2_FPKM	L3_FPKM	L4_FPKM	R0_FPKM	R1_FPKM	R2_FPKM	R3_FPKM	R4_FPKM	NR_Description	SwissProt_Description	KEGG_Description	KOG_Description	GO_Description	NT_Description	PFAM_Description
CDPKs（8）	i2_LQ_FBL_c25224/f1p6/2658	15.07	33.0233	32.3867	28.7867	22.9733	41.4467	44.1667	29.64	36.4167	40.3433	{BAJ96597.1; predicted protein [Hordeum vulgare subsp. vulgare]}	{sp|Q9ZUZ2|CAMK3_ARATH; CDPK-related kinase 3 OS=Arabidopsis thaliana GN=CRK3 PE=1 SV=1}	{bdi:100836316; - - - - -}	{At2g46700; KOG0032 Ca2+/calmodulin-dependent protein kinase, EF-Hand protein superfamily T Signal transduction mechanisms ;}	{GO:0016773; phosphotransferase activity, alcohol group as acceptor; molecular_function GO:0006468; protein phosphorylation; biological_process GO:0016020; membrane; cellular_component GO:0005509; calcium ion binding; molecular_function GO:0005524; ATP binding; molecular_function GO:0004672; protein kinase activity; molecular_function}	{AK365394.1; Hordeum vulgare subsp. vulgare mRNA for predicted protein, complete cds, clone: NIASHv2033O12}	{PF00069:Protein kinase domain PF00036:EF hand PF06293:Lipopolysaccharide kinase (Kdo/WaaP) family PF07714:Protein tyrosine kinase}
	i1_LQ_FBL_c100605/f1p2/1549	10.2167	21.9633	24.1133	22.1333	13.4333	38.3767	38.0533	34.32	31.5133	27.3133	{BAJ96597.1; predicted protein [Hordeum vulgare subsp. vulgare]}	{sp|Q9ZUZ2|CAMK3_ARATH; CDPK-related kinase 3 OS=Arabidopsis thaliana GN=CRK3 PE=1 SV=1}	{bdi:100836316; - - - - -}	{At2g46700; KOG0032 Ca2+/calmodulin-dependent protein kinase, EF-Hand protein superfamily T Signal transduction mechanisms ;}	{GO:0006355; regulation of transcription, DNA-dependent; biological_process GO:0006352; transcription initiation, DNA-dependent; biological_process GO:0005509; calcium ion binding; molecular_function GO:0016987; sigma factor activity; molecular_function GO:0004672; protein kinase activity; molecular_function GO:0005524; ATP binding; molecular_function GO:0003700; sequence-specific DNA binding tra…	{AK365394.1; Hordeum vulgare subsp. vulgare mRNA for predicted protein, complete cds, clone: NIASHv2033O12}	{PF04539:Sigma-70 region 3 PF07714:Protein tyrosine kinase PF13405:EF-hand domain PF00069:Protein kinase domain PF00036:EF hand}
	i2_LQ_FBL_c76463/f1p2/2168	9.06333	16.1767	17.6267	13.4433	15.2133	9.75333	17.1767	11.83	13.04	15.8167	{BAJ91363.1; predicted protein [Hordeum vulgare subsp. vulgare]}	{sp|Q75GE8|CDPK8_ORYSJ; Calcium-dependent protein kinase 8 OS=Oryza sativa subsp. japonica GN=CPK8 PE=2 SV=1}	{bdi:100845939; K13412 CPK calcium-dependent protein kinase 2.7.11.1 ko04626; Organismal Systems; Environmental adaptation; Plant-pathogen interaction | ko05145; Human Diseases; Infectious diseases: Parasitic; Toxoplasmosis}	{At5g19450; KOG0032 Ca2+/calmodulin-dependent protein kinase, EF-Hand protein superfamily T Signal transduction mechanisms ;}	{GO:0007165; signal transduction; biological_process GO:0005578; proteinaceous extracellular matrix; cellular_component GO:0005509; calcium ion binding; molecular_function GO:0004672; protein kinase activity; molecular_function GO:0005524; ATP binding; molecular_function GO:0005515; protein binding; molecular_function GO:0006468; protein phosphorylation; biological_process GO:0016773; phosphotran…	{EU181185.1; Triticum aestivum calcium-dependent protein kinase (CPK12) mRNA, complete cds}	{PF13202:EF hand PF13405:EF-hand domain PF00036:EF hand PF00069:Protein kinase domain PF13499:EF-hand domain pair PF06293:Lipopolysaccharide kinase (Kdo/WaaP) family PF12763:Cytoskeletal-regulatory complex EF hand PF10591:Secreted protein acidic and rich in cysteine Ca binding region PF07714:Protein tyrosine kinase PF13833:EF-hand domain pair}
	i2_LQ_FBL_c40611/f1p2/2380	5.89667	10.1133	9.00333	10.15	8.53	6.77667	10.98	8.48	9.35	11.98	{BAJ91363.1; predicted protein [Hordeum vulgare subsp. vulgare]}	{sp|Q75GE8|CDPK8_ORYSJ; Calcium-dependent protein kinase 8 OS=Oryza sativa subsp. japonica GN=CPK8 PE=2 SV=1}	{bdi:100845939; K13412 CPK calcium-dependent protein kinase 2.7.11.1 ko04626; Organismal Systems; Environmental adaptation; Plant-pathogen interaction | ko05145; Human Diseases; Infectious diseases: Parasitic; Toxoplasmosis}	{At5g19450; KOG0032 Ca2+/calmodulin-dependent protein kinase, EF-Hand protein superfamily T Signal transduction mechanisms ;}	{GO:0006468; protein phosphorylation; biological_process GO:0016773; phosphotransferase activity, alcohol group as acceptor; molecular_function GO:0016020; membrane; cellular_component GO:0007165; signal transduction; biological_process GO:0005578; proteinaceous extracellular matrix; cellular_component GO:0004672; protein kinase activity; molecular_function GO:0005509; calcium ion binding; molecu…	{EU181185.1; Triticum aestivum calcium-dependent protein kinase (CPK12) mRNA, complete cds}	{PF10591:Secreted protein acidic and rich in cysteine Ca binding region PF12763:Cytoskeletal-regulatory complex EF hand PF13833:EF-hand domain pair PF07714:Protein tyrosine kinase PF00069:Protein kinase domain PF00036:EF hand PF13202:EF hand PF13405:EF-hand domain PF13499:EF-hand domain pair PF06293:Lipopolysaccharide kinase (Kdo/WaaP) family}
	i2_HQ_FBL_c86526/f5p2/2362	9.03667	11.6433	11.5733	10.23	7.78	10.7167	14.8733	9.31667	10.7867	15.3967	{BAJ91363.1; predicted protein [Hordeum vulgare subsp. vulgare]}	{sp|Q75GE8|CDPK8_ORYSJ; Calcium-dependent protein kinase 8 OS=Oryza sativa subsp. japonica GN=CPK8 PE=2 SV=1}	{bdi:100845939; K13412 CPK calcium-dependent protein kinase 2.7.11.1 ko04626; Organismal Systems; Environmental adaptation; Plant-pathogen interaction | ko05145; Human Diseases; Infectious diseases: Parasitic; Toxoplasmosis}	{At5g19450; KOG0032 Ca2+/calmodulin-dependent protein kinase, EF-Hand protein superfamily T Signal transduction mechanisms ;}	{GO:0005515; protein binding; molecular_function GO:0004672; protein kinase activity; molecular_function GO:0005509; calcium ion binding; molecular_function GO:0005524; ATP binding; molecular_function GO:0005578; proteinaceous extracellular matrix; cellular_component GO:0007165; signal transduction; biological_process GO:0016020; membrane; cellular_component GO:0016773; phosphotransferase activit…	{EU181185.1; Triticum aestivum calcium-dependent protein kinase (CPK12) mRNA, complete cds}	{PF13499:EF-hand domain pair PF06293:Lipopolysaccharide kinase (Kdo/WaaP) family PF00069:Protein kinase domain PF00036:EF hand PF13405:EF-hand domain PF13202:EF hand PF13833:EF-hand domain pair PF07714:Protein tyrosine kinase PF10591:Secreted protein acidic and rich in cysteine Ca binding region PF12763:Cytoskeletal-regulatory complex EF hand}
	i2_LQ_FBL_c112218/f1p0/2453	5.46667	6.14667	8.85	5.79667	5.82	1.55333	1.99333	1.47667	1.66667	2.63667	{BAK07484.1; predicted protein [Hordeum vulgare subsp. vulgare]}	{sp|Q9ZUZ2|CAMK3_ARATH; CDPK-related kinase 3 OS=Arabidopsis thaliana GN=CRK3 PE=1 SV=1}	{zma:103643377; - - - - -}	{At2g46700; KOG0032 Ca2+/calmodulin-dependent protein kinase, EF-Hand protein superfamily T Signal transduction mechanisms ;}	{GO:0016020; membrane; cellular_component GO:0006468; protein phosphorylation; biological_process GO:0016773; phosphotransferase activity, alcohol group as acceptor; molecular_function GO:0004672; protein kinase activity; molecular_function GO:0005509; calcium ion binding; molecular_function GO:0005524; ATP binding; molecular_function}	{AK376289.1; Hordeum vulgare subsp. vulgare mRNA for predicted protein, complete cds, clone: NIASHv3119P19}	{PF00069:Protein kinase domain PF13499:EF-hand domain pair PF06293:Lipopolysaccharide kinase (Kdo/WaaP) family PF07714:Protein tyrosine kinase}
	i1_LQ_FBL_c23795/f1p0/1850	12.8067	1.69	0.303333	0.493333	1.7	0.553333	0.956667	0.383333	0.643333	0.926667	{BAK04063.1; predicted protein, partial [Hordeum vulgare subsp. vulgare]}	{sp|Q6Z2M9|CDPK4_ORYSJ; Calcium-dependent protein kinase 4 OS=Oryza sativa subsp. japonica GN=CPK4 PE=2 SV=1}	{dosa:Os02t0126400-01; K13412 CPK calcium-dependent protein kinase 2.7.11.1 ko04626; Organismal Systems; Environmental adaptation; Plant-pathogen interaction | ko05145; Human Diseases; Infectious diseases: Parasitic; Toxoplasmosis}	{At2g17890; KOG0032 Ca2+/calmodulin-dependent protein kinase, EF-Hand protein superfamily T Signal transduction mechanisms ;}	{GO:0005524; ATP binding; molecular_function GO:0004672; protein kinase activity; molecular_function GO:0008982; protein-N(PI)-phosphohistidine-sugar phosphotransferase activity; molecular_function GO:0006468; protein phosphorylation; biological_process}	{AK372866.1; Hordeum vulgare subsp. vulgare mRNA for predicted protein, partial cds, clone: NIASHv3014I21}	{PF07714:Protein tyrosine kinase PF00367:phosphotransferase system, EIIB PF00069:Protein kinase domain}
	i1_HQ_FBL_c89657/f3p0/1979	105.177	21.4567	7.65667	11.2433	15.5167	11.84	18.2567	12.0733	15.7267	13.1767	{BAJ86092.1; predicted protein [Hordeum vulgare subsp. vulgare]}	{sp|Q6Z2M9|CDPK4_ORYSJ; Calcium-dependent protein kinase 4 OS=Oryza sativa subsp. japonica GN=CPK4 PE=2 SV=1}	{dosa:Os02t0126400-01; K13412 CPK calcium-dependent protein kinase 2.7.11.1 ko04626; Organismal Systems; Environmental adaptation; Plant-pathogen interaction | ko05145; Human Diseases; Infectious diseases: Parasitic; Toxoplasmosis}	{At2g17890; KOG0032 Ca2+/calmodulin-dependent protein kinase, EF-Hand protein superfamily T Signal transduction mechanisms ;}	{GO:0016020; membrane; cellular_component GO:0016773; phosphotransferase activity, alcohol group as acceptor; molecular_function GO:0006468; protein phosphorylation; biological_process GO:0008982; protein-N(PI)-phosphohistidine-sugar phosphotransferase activity; molecular_function GO:0007165; signal transduction; biological_process GO:0005578; proteinaceous extracellular matrix; cellular_componen…	{AK372866.1; Hordeum vulgare subsp. vulgare mRNA for predicted protein, partial cds, clone: NIASHv3014I21}	{PF10591:Secreted protein acidic and rich in cysteine Ca binding region PF00367:phosphotransferase system, EIIB PF13833:EF-hand domain pair PF07714:Protein tyrosine kinase PF00036:EF hand PF00069:Protein kinase domain PF13202:EF hand PF13405:EF-hand domain PF13499:EF-hand domain pair PF06293:Lipopolysaccharide kinase (Kdo/WaaP) family}
CIPKs（20）	i1_HQ_FBL_c63567/f2p2/1757	8.39	11.7533	9.13	13.14	13.83	36.2933	43.8167	50.1667	32.2533	14.6067	{BAJ98092.1; predicted protein [Hordeum vulgare subsp. vulgare]}	{sp|Q6ERS4|CIPKG_ORYSJ; CBL-interacting protein kinase 16 OS=Oryza sativa subsp. japonica GN=CIPK16 PE=2 SV=1}	{sita:101786516; - - - - -}	{At5g10930; KOG0583 Serine/threonine protein kinase T Signal transduction mechanisms ;}	{GO:0004672; protein kinase activity; molecular_function GO:0005524; ATP binding; molecular_function GO:0016020; membrane; cellular_component GO:0007165; signal transduction; biological_process GO:0006468; protein phosphorylation; biological_process GO:0016773; phosphotransferase activity, alcohol group as acceptor; molecular_function}	{AK331419.1; Triticum aestivum cDNA, clone: WT007_H06, cultivar: Chinese Spring}	{PF00069:Protein kinase domain PF03822:NAF domain PF07714:Protein tyrosine kinase PF06293:Lipopolysaccharide kinase (Kdo/WaaP) family}
	i1_HQ_FBL_c15346/f2p3/1798	7.51333	9.68	6.54	10.2233	8.75	8.02667	10.4	9.42667	10.8333	11.43	{BAK07603.1; predicted protein [Hordeum vulgare subsp. vulgare]}	{sp|Q5JLD8|CIPK8_ORYSJ; CBL-interacting protein kinase 8 OS=Oryza sativa subsp. japonica GN=CIPK8 PE=2 SV=1}	{osa:4326419; - - - - -}	{At4g24400; KOG0583 Serine/threonine protein kinase T Signal transduction mechanisms ;}	{GO:0004672; protein kinase activity; molecular_function GO:0005524; ATP binding; molecular_function GO:0016020; membrane; cellular_component GO:0007165; signal transduction; biological_process GO:0016773; phosphotransferase activity, alcohol group as acceptor; molecular_function GO:0006468; protein phosphorylation; biological_process}	{AK355588.1; Hordeum vulgare subsp. vulgare mRNA for predicted protein, partial cds, clone: NIASHv1023B13}	{PF00069:Protein kinase domain PF03822:NAF domain PF07714:Protein tyrosine kinase PF06293:Lipopolysaccharide kinase (Kdo/WaaP) family}
	i1_LQ_FBL_c15339/f1p2/1237	7.55	9.55	6.62333	13.95	8.41333	8.65667	11.8433	11.9633	15.2067	9.92333	{BAJ86807.1; predicted protein, partial [Hordeum vulgare subsp. vulgare]}	{sp|Q5JLD8|CIPK8_ORYSJ; CBL-interacting protein kinase 8 OS=Oryza sativa subsp. japonica GN=CIPK8 PE=2 SV=1}	{obr:102715165; K07198 PRKAA, AMPK 5'-AMP-activated protein kinase, catalytic alpha subunit 2.7.11.11 ko04371; Environmental Information Processing; Signal transduction; Apelin signaling pathway | ko04068; Environmental Information Processing; Signal transduction; FoxO signaling pathway | ko04151; Environmental Information Processing; Signal transduction; PI3K-Akt signaling pathway | ko04152; Env…	{At4g24400; KOG0583 Serine/threonine protein kinase T Signal transduction mechanisms ;}	{GO:0007165; signal transduction; biological_process GO:0006468; protein phosphorylation; biological_process GO:0004672; protein kinase activity; molecular_function GO:0005524; ATP binding; molecular_function}	{AK376408.1; Hordeum vulgare subsp. vulgare mRNA for predicted protein, complete cds, clone: NIASHv3123B17}	{PF07714:Protein tyrosine kinase PF00069:Protein kinase domain PF03822:NAF domain}
	i3_HQ_FBL_c9478/f2p0/3681	5.76	7.19333	4.95	6.86667	5.3	5.26667	6.18	15.89	5.31333	2.62333	{BAJ98092.1; predicted protein [Hordeum vulgare subsp. vulgare]}	{sp|Q6ERS4|CIPKG_ORYSJ; CBL-interacting protein kinase 16 OS=Oryza sativa subsp. japonica GN=CIPK16 PE=2 SV=1}	{sita:101786516; - - - - -}	{At5g10930; KOG0583 Serine/threonine protein kinase T Signal transduction mechanisms ;}	{GO:0016020; membrane; cellular_component GO:0007165; signal transduction; biological_process GO:0006468; protein phosphorylation; biological_process GO:0016773; phosphotransferase activity, alcohol group as acceptor; molecular_function GO:0004672; protein kinase activity; molecular_function GO:0005524; ATP binding; molecular_function}	{AK331419.1; Triticum aestivum cDNA, clone: WT007_H06, cultivar: Chinese Spring}	{PF00069:Protein kinase domain PF03822:NAF domain PF06293:Lipopolysaccharide kinase (Kdo/WaaP) family PF07714:Protein tyrosine kinase}
	i2_LQ_FBL_c57552/f1p5/2083	9.50667	11.69	8.47	15.08	7.98333	12.4	19.5933	20.69	22.8	7.07	{AEZ51503.1; CBL-interacting protein kinase 9 [Hordeum vulgare subsp. spontaneum]}	{sp|Q10SC8|CIPK9_ORYSJ; CBL-interacting protein kinase 9 OS=Oryza sativa subsp. japonica GN=CIPK9 PE=2 SV=1}	{bdi:100836113; - - - - -}	{At1g01140; KOG0583 Serine/threonine protein kinase T Signal transduction mechanisms ;}	{GO:0004672; protein kinase activity; molecular_function GO:0005524; ATP binding; molecular_function GO:0016020; membrane; cellular_component GO:0016773; phosphotransferase activity, alcohol group as acceptor; molecular_function GO:0006468; protein phosphorylation; biological_process GO:0007165; signal transduction; biological_process}	{AK332473.1; Triticum aestivum cDNA, clone: WT004_B02, cultivar: Chinese Spring}	{PF00069:Protein kinase domain PF03822:NAF domain PF07714:Protein tyrosine kinase PF06293:Lipopolysaccharide kinase (Kdo/WaaP) family}
	i1_HQ_FBL_c20458/f3p1/1682	17.0133	19.2967	25.64	23.7233	25.29	3.42667	14.8367	9.11333	7.45667	11.68	{AEZ51506.1; CBL-interacting protein kinase 17 [Hordeum vulgare subsp. spontaneum]}	{sp|Q75L42|CIPKH_ORYSJ; CBL-interacting protein kinase 17 OS=Oryza sativa subsp. japonica GN=CIPK17 PE=2 SV=1}	{dosa:Os01t0292200-01; K07198 PRKAA, AMPK 5'-AMP-activated protein kinase, catalytic alpha subunit 2.7.11.11 ko04371; Environmental Information Processing; Signal transduction; Apelin signaling pathway | ko04068; Environmental Information Processing; Signal transduction; FoxO signaling pathway | ko04151; Environmental Information Processing; Signal transduction; PI3K-Akt signaling pathway | ko041…	{At3g17510; KOG0583 Serine/threonine protein kinase T Signal transduction mechanisms ;}	{GO:0016020; membrane; cellular_component GO:0006468; protein phosphorylation; biological_process GO:0016773; phosphotransferase activity, alcohol group as acceptor; molecular_function GO:0007165; signal transduction; biological_process GO:0004672; protein kinase activity; molecular_function GO:0005524; ATP binding; molecular_function}	{AK333495.1; Triticum aestivum cDNA, clone: WT006_J18, cultivar: Chinese Spring}	{PF03822:NAF domain PF00069:Protein kinase domain PF07714:Protein tyrosine kinase PF06293:Lipopolysaccharide kinase (Kdo/WaaP) family}
	i1_HQ_FBL_c66770/f2p0/1650	12.4567	13.7933	8.8	13.0067	13.6967	14.78	14.3167	28.1933	12.6833	7.30667	{BAJ98092.1; predicted protein [Hordeum vulgare subsp. vulgare]}	{sp|Q6ERS4|CIPKG_ORYSJ; CBL-interacting protein kinase 16 OS=Oryza sativa subsp. japonica GN=CIPK16 PE=2 SV=1}	{sita:101786516; - - - - -}	{At5g10930; KOG0583 Serine/threonine protein kinase T Signal transduction mechanisms ;}	{GO:0005524; ATP binding; molecular_function GO:0004672; protein kinase activity; molecular_function GO:0006468; protein phosphorylation; biological_process GO:0016773; phosphotransferase activity, alcohol group as acceptor; molecular_function GO:0007165; signal transduction; biological_process GO:0016020; membrane; cellular_component}	{AK331419.1; Triticum aestivum cDNA, clone: WT007_H06, cultivar: Chinese Spring}	{PF00069:Protein kinase domain PF03822:NAF domain PF06293:Lipopolysaccharide kinase (Kdo/WaaP) family PF07714:Protein tyrosine kinase}
	i2_LQ_FBL_c16332/f1p0/2071	6.38667	6.85	4.61	5.40333	6.06667	6.83	7.66333	4.76667	3.86333	10.0033	{BAK07603.1; predicted protein [Hordeum vulgare subsp. vulgare]}	{sp|Q5JLD8|CIPK8_ORYSJ; CBL-interacting protein kinase 8 OS=Oryza sativa subsp. japonica GN=CIPK8 PE=2 SV=1}	{dosa:Os01t0536000-01; - - - - -}	{At4g24400; KOG0583 Serine/threonine protein kinase T Signal transduction mechanisms ;}	{GO:0016020; membrane; cellular_component GO:0004601; peroxidase activity; molecular_function GO:0020037; heme binding; molecular_function GO:0006468; protein phosphorylation; biological_process GO:0016773; phosphotransferase activity, alcohol group as acceptor; molecular_function GO:0006979; response to oxidative stress; biological_process GO:0055114; oxidation-reduction process; biological_proc…	{AK376408.1; Hordeum vulgare subsp. vulgare mRNA for predicted protein, complete cds, clone: NIASHv3123B17}	{PF03822:NAF domain PF00069:Protein kinase domain PF00141:Peroxidase PF06293:Lipopolysaccharide kinase (Kdo/WaaP) family PF07714:Protein tyrosine kinase}
	i3_LQ_FBL_c45061/f1p0/3595	8.35667	7.45667	10.3833	6.71333	5.22667	1.43	4.61	4.60667	2.21	3.65667	{AEZ51506.1; CBL-interacting protein kinase 17 [Hordeum vulgare subsp. spontaneum]}	{sp|Q75L42|CIPKH_ORYSJ; CBL-interacting protein kinase 17 OS=Oryza sativa subsp. japonica GN=CIPK17 PE=2 SV=1}	{dosa:Os01t0292200-01; K07198 PRKAA, AMPK 5'-AMP-activated protein kinase, catalytic alpha subunit 2.7.11.11 ko04371; Environmental Information Processing; Signal transduction; Apelin signaling pathway | ko04068; Environmental Information Processing; Signal transduction; FoxO signaling pathway | ko04151; Environmental Information Processing; Signal transduction; PI3K-Akt signaling pathway | ko041…	{At1g48260; KOG0583 Serine/threonine protein kinase T Signal transduction mechanisms ;}	{GO:0007165; signal transduction; biological_process GO:0006468; protein phosphorylation; biological_process GO:0016773; phosphotransferase activity, alcohol group as acceptor; molecular_function GO:0016020; membrane; cellular_component GO:0004672; protein kinase activity; molecular_function GO:0005524; ATP binding; molecular_function}	{AK333495.1; Triticum aestivum cDNA, clone: WT006_J18, cultivar: Chinese Spring}	{PF00069:Protein kinase domain PF03822:NAF domain PF06293:Lipopolysaccharide kinase (Kdo/WaaP) family PF07714:Protein tyrosine kinase}
	i1_LQ_FBL_c4569/f1p0/1750	29.2633	22.4233	36.1267	26.2233	25.06	5.07333	15.9167	14.7633	7.50667	11.3833	{AEZ51506.1; CBL-interacting protein kinase 17 [Hordeum vulgare subsp. spontaneum]}	{sp|Q75L42|CIPKH_ORYSJ; CBL-interacting protein kinase 17 OS=Oryza sativa subsp. japonica GN=CIPK17 PE=2 SV=1}	{osa:4325161; K07198 PRKAA, AMPK 5'-AMP-activated protein kinase, catalytic alpha subunit 2.7.11.11 ko04371; Environmental Information Processing; Signal transduction; Apelin signaling pathway | ko04068; Environmental Information Processing; Signal transduction; FoxO signaling pathway | ko04151; Environmental Information Processing; Signal transduction; PI3K-Akt signaling pathway | ko04152; Envir…	{At3g17510; KOG0583 Serine/threonine protein kinase T Signal transduction mechanisms ;}	{GO:0007165; signal transduction; biological_process GO:0006468; protein phosphorylation; biological_process GO:0016773; phosphotransferase activity, alcohol group as acceptor; molecular_function GO:0016020; membrane; cellular_component GO:0005524; ATP binding; molecular_function GO:0004672; protein kinase activity; molecular_function}	{AK365475.1; Hordeum vulgare subsp. vulgare mRNA for predicted protein, complete cds, clone: NIASHv2034H12}	{PF06293:Lipopolysaccharide kinase (Kdo/WaaP) family PF07714:Protein tyrosine kinase PF03822:NAF domain PF00069:Protein kinase domain}
	i4_LQ_FBL_c14772/f1p0/4658	9.4	7.45333	10.3967	9.5	15.23	6.08667	15.9367	11.2567	14.89	12.1433	{AEZ51506.1; CBL-interacting protein kinase 17 [Hordeum vulgare subsp. spontaneum]}	{sp|Q75L42|CIPKH_ORYSJ; CBL-interacting protein kinase 17 OS=Oryza sativa subsp. japonica GN=CIPK17 PE=2 SV=1}	{dosa:Os01t0292200-01; K07198 PRKAA, AMPK 5'-AMP-activated protein kinase, catalytic alpha subunit 2.7.11.11 ko04371; Environmental Information Processing; Signal transduction; Apelin signaling pathway | ko04068; Environmental Information Processing; Signal transduction; FoxO signaling pathway | ko04151; Environmental Information Processing; Signal transduction; PI3K-Akt signaling pathway | ko041…	{At3g17510; KOG0583 Serine/threonine protein kinase T Signal transduction mechanisms ;}	{GO:0016773; phosphotransferase activity, alcohol group as acceptor; molecular_function GO:0006468; protein phosphorylation; biological_process GO:0007165; signal transduction; biological_process GO:0016020; membrane; cellular_component GO:0005524; ATP binding; molecular_function GO:0004672; protein kinase activity; molecular_function}	{AK333495.1; Triticum aestivum cDNA, clone: WT006_J18, cultivar: Chinese Spring}	{PF07714:Protein tyrosine kinase PF06293:Lipopolysaccharide kinase (Kdo/WaaP) family PF00069:Protein kinase domain PF03822:NAF domain}
	i1_LQ_FBL_c23882/f1p0/1812	19.2033	10.8633	18.5333	13.9133	17.28	4.65	10.3433	6.22333	10.8833	8.34667	{BAJ97011.1; predicted protein, partial [Hordeum vulgare subsp. vulgare]}	{sp|Q0D4B2|CIPKL_ORYSJ; CBL-interacting protein kinase 21 OS=Oryza sativa subsp. japonica GN=CIPK21 PE=2 SV=2}	{bdi:100823960; K07198 PRKAA, AMPK 5'-AMP-activated protein kinase, catalytic alpha subunit 2.7.11.11 ko04371; Environmental Information Processing; Signal transduction; Apelin signaling pathway | ko04068; Environmental Information Processing; Signal transduction; FoxO signaling pathway | ko04151; Environmental Information Processing; Signal transduction; PI3K-Akt signaling pathway | ko04152; Env…	{At3g17510; KOG0583 Serine/threonine protein kinase T Signal transduction mechanisms ;}	{GO:0004672; protein kinase activity; molecular_function GO:0005524; ATP binding; molecular_function GO:0016020; membrane; cellular_component GO:0007165; signal transduction; biological_process GO:0006468; protein phosphorylation; biological_process GO:0016773; phosphotransferase activity, alcohol group as acceptor; molecular_function}	{AK365808.1; Hordeum vulgare subsp. vulgare mRNA for predicted protein, partial cds, clone: NIASHv2037O15}	{PF03822:NAF domain PF00069:Protein kinase domain PF06293:Lipopolysaccharide kinase (Kdo/WaaP) family PF07714:Protein tyrosine kinase}
	i1_LQ_FBL_c45140/f1p0/1743	18.09	11.6533	19.03	14.1867	15.73	8.46333	18.7433	13.6833	11.2367	12.5967	{AEZ51506.1; CBL-interacting protein kinase 17 [Hordeum vulgare subsp. spontaneum]}	{sp|Q75L42|CIPKH_ORYSJ; CBL-interacting protein kinase 17 OS=Oryza sativa subsp. japonica GN=CIPK17 PE=2 SV=1}	{dosa:Os01t0292200-01; K07198 PRKAA, AMPK 5'-AMP-activated protein kinase, catalytic alpha subunit 2.7.11.11 ko04371; Environmental Information Processing; Signal transduction; Apelin signaling pathway | ko04068; Environmental Information Processing; Signal transduction; FoxO signaling pathway | ko04151; Environmental Information Processing; Signal transduction; PI3K-Akt signaling pathway | ko041…	{At3g17510; KOG0583 Serine/threonine protein kinase T Signal transduction mechanisms ;}	{GO:0005524; ATP binding; molecular_function GO:0004672; protein kinase activity; molecular_function GO:0006468; protein phosphorylation; biological_process GO:0016773; phosphotransferase activity, alcohol group as acceptor; molecular_function GO:0007165; signal transduction; biological_process GO:0016020; membrane; cellular_component}	{JN655677.1; Hordeum vulgare subsp. spontaneum CBL-interacting protein kinase 17 (CIPK17) mRNA, complete cds}	{PF00069:Protein kinase domain PF03822:NAF domain PF06293:Lipopolysaccharide kinase (Kdo/WaaP) family PF07714:Protein tyrosine kinase}
	i2_LQ_FBL_c28694/f1p5/2140	19.1	16.7067	17.1633	29.1167	13.1033	7.42333	13.6633	19.8	20.9167	8.69667	{AEZ51503.1; CBL-interacting protein kinase 9 [Hordeum vulgare subsp. spontaneum]}	{sp|Q10SC8|CIPK9_ORYSJ; CBL-interacting protein kinase 9 OS=Oryza sativa subsp. japonica GN=CIPK9 PE=2 SV=1}	{bdi:100836113; - - - - -}	{At1g01140; KOG0583 Serine/threonine protein kinase T Signal transduction mechanisms ;}	{GO:0005524; ATP binding; molecular_function GO:0004672; protein kinase activity; molecular_function GO:0016020; membrane; cellular_component GO:0006468; protein phosphorylation; biological_process GO:0016773; phosphotransferase activity, alcohol group as acceptor; molecular_function GO:0007165; signal transduction; biological_process}	{AK332473.1; Triticum aestivum cDNA, clone: WT004_B02, cultivar: Chinese Spring}	{PF07714:Protein tyrosine kinase PF06293:Lipopolysaccharide kinase (Kdo/WaaP) family PF00069:Protein kinase domain PF03822:NAF domain}
	i2_HQ_FBL_c121508/f2p3/2064	5.24667	3.52333	1.98333	5.16333	4.72333	2.66	3.93	3.98667	3.93333	4.40667	{BAJ85016.1; predicted protein [Hordeum vulgare subsp. vulgare]}	{sp|Q68Y49|CIPKJ_ORYSJ; CBL-interacting protein kinase 19 OS=Oryza sativa subsp. japonica GN=CIPK19 PE=1 SV=1}	{obr:102719730; K07198 PRKAA, AMPK 5'-AMP-activated protein kinase, catalytic alpha subunit 2.7.11.11 ko04371; Environmental Information Processing; Signal transduction; Apelin signaling pathway | ko04068; Environmental Information Processing; Signal transduction; FoxO signaling pathway | ko04151; Environmental Information Processing; Signal transduction; PI3K-Akt signaling pathway | ko04152; Env…	{At4g18700; KOG0583 Serine/threonine protein kinase T Signal transduction mechanisms ;}	{GO:0005524; ATP binding; molecular_function GO:0004672; protein kinase activity; molecular_function GO:0007165; signal transduction; biological_process GO:0006468; protein phosphorylation; biological_process}	{AK353797.1; Hordeum vulgare subsp. vulgare mRNA for predicted protein, complete cds, clone: NIASHv1002N01}	{PF00069:Protein kinase domain PF03822:NAF domain PF07714:Protein tyrosine kinase}
	i3_LQ_FBL_c20983/f1p0/3752	5.53667	2.84333	4.50333	3.29	5.3	2.58667	3.65	2.48667	2.47333	3.33333	{AEZ51506.1; CBL-interacting protein kinase 17 [Hordeum vulgare subsp. spontaneum]}	{sp|Q75L42|CIPKH_ORYSJ; CBL-interacting protein kinase 17 OS=Oryza sativa subsp. japonica GN=CIPK17 PE=2 SV=1}	{dosa:Os01t0292200-01; K07198 PRKAA, AMPK 5'-AMP-activated protein kinase, catalytic alpha subunit 2.7.11.11 ko04371; Environmental Information Processing; Signal transduction; Apelin signaling pathway | ko04068; Environmental Information Processing; Signal transduction; FoxO signaling pathway | ko04151; Environmental Information Processing; Signal transduction; PI3K-Akt signaling pathway | ko041…	{At3g17510; KOG0583 Serine/threonine protein kinase T Signal transduction mechanisms ;}	{GO:0005524; ATP binding; molecular_function GO:0004672; protein kinase activity; molecular_function GO:0007165; signal transduction; biological_process GO:0016773; phosphotransferase activity, alcohol group as acceptor; molecular_function GO:0006468; protein phosphorylation; biological_process GO:0016020; membrane; cellular_component}	{AK333495.1; Triticum aestivum cDNA, clone: WT006_J18, cultivar: Chinese Spring}	{PF07714:Protein tyrosine kinase PF06293:Lipopolysaccharide kinase (Kdo/WaaP) family PF03822:NAF domain PF00069:Protein kinase domain}
	i1_LQ_FBL_c75487/f1p0/1619	9.60667	5.77667	10.7533	2.81	7.27667	7.54667	9.04333	6.92	9.35	8.18667	{BAJ97011.1; predicted protein, partial [Hordeum vulgare subsp. vulgare]}	{sp|Q0D4B2|CIPKL_ORYSJ; CBL-interacting protein kinase 21 OS=Oryza sativa subsp. japonica GN=CIPK21 PE=2 SV=2}	{bdi:100823960; K07198 PRKAA, AMPK 5'-AMP-activated protein kinase, catalytic alpha subunit 2.7.11.11 ko04371; Environmental Information Processing; Signal transduction; Apelin signaling pathway | ko04068; Environmental Information Processing; Signal transduction; FoxO signaling pathway | ko04151; Environmental Information Processing; Signal transduction; PI3K-Akt signaling pathway | ko04152; Env…	{At3g17510; KOG0583 Serine/threonine protein kinase T Signal transduction mechanisms ;}	{GO:0004672; protein kinase activity; molecular_function GO:0005524; ATP binding; molecular_function GO:0007165; signal transduction; biological_process GO:0006468; protein phosphorylation; biological_process GO:0016773; phosphotransferase activity, alcohol group as acceptor; molecular_function GO:0016020; membrane; cellular_component}	{AK365808.1; Hordeum vulgare subsp. vulgare mRNA for predicted protein, partial cds, clone: NIASHv2037O15}	{PF03822:NAF domain PF00069:Protein kinase domain PF07714:Protein tyrosine kinase PF06293:Lipopolysaccharide kinase (Kdo/WaaP) family}
	i2_LQ_FBL_c64225/f1p1/1913	11.6133	7.89	5.59	8.24333	6.75333	8.55333	10.1767	6.56667	8.10333	3.58667	{AEZ51507.1; CBL-interacting protein kinase 23 [Hordeum vulgare subsp. spontaneum]}	{sp|Q6ZLP5|CIPKN_ORYSJ; CBL-interacting protein kinase 23 OS=Oryza sativa subsp. japonica GN=CIPK23 PE=2 SV=1}	{ats:F775_28582; - - - - -}	{At1g30270; KOG0583 Serine/threonine protein kinase T Signal transduction mechanisms ;}	{GO:0004672; protein kinase activity; molecular_function GO:0005524; ATP binding; molecular_function GO:0006468; protein phosphorylation; biological_process GO:0007165; signal transduction; biological_process}	{JX243012.1; Triticum aestivum CBL-interacting protein kinase 23 (CIPK23) mRNA, complete cds}	{PF03822:NAF domain PF00069:Protein kinase domain}
	i1_HQ_FBL_c47678/f2p0/1840	8.76333	6.45333	4.45667	4.91333	5.35333	7.67333	8.98	15.4667	5.60667	2.90333	{BAJ98092.1; predicted protein [Hordeum vulgare subsp. vulgare]}	{sp|Q6ERS4|CIPKG_ORYSJ; CBL-interacting protein kinase 16 OS=Oryza sativa subsp. japonica GN=CIPK16 PE=2 SV=1}	{sita:101786516; - - - - -}	{At5g10930; KOG0583 Serine/threonine protein kinase T Signal transduction mechanisms ;}	{NA}	{AK331419.1; Triticum aestivum cDNA, clone: WT007_H06, cultivar: Chinese Spring}	{NA}
	i1_LQ_FBL_c45455/f1p0/1817	12.5	10.91	13.1267	13.4633	8.93667	20.4567	23.77	27.45	25.2767	7.92333	{AEZ51503.1; CBL-interacting protein kinase 9 [Hordeum vulgare subsp. spontaneum]}	{sp|Q10SC8|CIPK9_ORYSJ; CBL-interacting protein kinase 9 OS=Oryza sativa subsp. japonica GN=CIPK9 PE=2 SV=1}	{bdi:100836113; - - - - -}	{At1g01140; KOG0583 Serine/threonine protein kinase T Signal transduction mechanisms ;}	{GO:0016020; membrane; cellular_component GO:0016773; phosphotransferase activity, alcohol group as acceptor; molecular_function GO:0006468; protein phosphorylation; biological_process GO:0007165; signal transduction; biological_process GO:0004672; protein kinase activity; molecular_function GO:0005524; ATP binding; molecular_function}	{AK332473.1; Triticum aestivum cDNA, clone: WT004_B02, cultivar: Chinese Spring}	{PF00069:Protein kinase domain PF03822:NAF domain PF06293:Lipopolysaccharide kinase (Kdo/WaaP) family PF07714:Protein tyrosine kinase}
CMLs（15）	i1_HQ_FBL_c3107/f2p1/1321	43.1233	80.56	83.1033	105.65	60.4267	17.3267	46.2033	41.7933	32.7467	34.1967	{BAJ99268.1; predicted protein [Hordeum vulgare subsp. vulgare]}	{sp|Q8W4L0|CML49_ARATH; Probable calcium-binding protein CML49 OS=Arabidopsis thaliana GN=CML49 PE=2 SV=1}	{sind:105159850; K13448 CML calcium-binding protein CML - ko04626; Organismal Systems; Environmental adaptation; Plant-pathogen interaction}	{At3g10300; KOG0037 Ca2+-binding protein, EF-Hand protein superfamily T Signal transduction mechanisms ;}	{GO:0005509; calcium ion binding; molecular_function}	{AK368065.1; Hordeum vulgare subsp. vulgare mRNA for predicted protein, complete cds, clone: NIASHv2067F24}	{PF13833:EF-hand domain pair PF13499:EF-hand domain pair PF13202:EF hand PF13405:EF-hand domain PF00036:EF hand}
	i3_LQ_FBL_c22103/f1p1/3785	8.15333	15.0067	13.02	15.4533	13.4567	5.05333	8.1	6.44667	5.68	8.34	{BAJ99268.1; predicted protein [Hordeum vulgare subsp. vulgare]}	{sp|Q8W4L0|CML49_ARATH; Probable calcium-binding protein CML49 OS=Arabidopsis thaliana GN=CML49 PE=2 SV=1}	{pda:103705068; K13448 CML calcium-binding protein CML - ko04626; Organismal Systems; Environmental adaptation; Plant-pathogen interaction}	{At3g10300; KOG0037 Ca2+-binding protein, EF-Hand protein superfamily T Signal transduction mechanisms ;}	{GO:0005509; calcium ion binding; molecular_function}	{AK332214.1; Triticum aestivum cDNA, clone: WT003_G22, cultivar: Chinese Spring}	{PF00036:EF hand PF13405:EF-hand domain PF13202:EF hand PF13499:EF-hand domain pair}
	i0_LQ_FBL_c4920/f2p2/923	71.5033	129.553	178.093	238.567	169.727	6.23667	22.3833	20.9333	22.2867	25.4233	{BAK01430.1; predicted protein [Hordeum vulgare subsp. vulgare]}	{sp|Q0DJV6|CML18_ORYSJ; Probable calcium-binding protein CML18 OS=Oryza sativa subsp. japonica GN=CML18 PE=2 SV=1}	{mus:103968709; K13448 CML calcium-binding protein CML - ko04626; Organismal Systems; Environmental adaptation; Plant-pathogen interaction}	{At5g37770; KOG0027 Calmodulin and related proteins (EF-Hand superfamily) T Signal transduction mechanisms ;}	{GO:0007165; signal transduction; biological_process GO:0005578; proteinaceous extracellular matrix; cellular_component GO:0005515; protein binding; molecular_function GO:0005509; calcium ion binding; molecular_function}	{AK370229.1; Hordeum vulgare subsp. vulgare mRNA for predicted protein, complete cds, clone: NIASHv2107F01}	{PF00036:EF hand PF10591:Secreted protein acidic and rich in cysteine Ca binding region PF13405:EF-hand domain PF12763:Cytoskeletal-regulatory complex EF hand PF13202:EF hand PF13499:EF-hand domain pair PF13833:EF-hand domain pair}
	i1_LQ_FBL_c23541/f1p0/1212	9.49667	16.72	14.52	21.9833	12.8167	4.63667	8.32	9.76667	11.35	5.4	{BAJ99268.1; predicted protein [Hordeum vulgare subsp. vulgare]}	{sp|Q8W4L0|CML49_ARATH; Probable calcium-binding protein CML49 OS=Arabidopsis thaliana GN=CML49 PE=2 SV=1}	{pda:103706308; K13448 CML calcium-binding protein CML - ko04626; Organismal Systems; Environmental adaptation; Plant-pathogen interaction}	{At3g10300; KOG0037 Ca2+-binding protein, EF-Hand protein superfamily T Signal transduction mechanisms ;}	{GO:0005509; calcium ion binding; molecular_function}	{AK359809.1; Hordeum vulgare subsp. vulgare mRNA for predicted protein, complete cds, clone: NIASHv1103J18}	{PF13499:EF-hand domain pair PF13833:EF-hand domain pair PF00036:EF hand PF13405:EF-hand domain PF13202:EF hand}
	i0_LQ_FBL_c10844/f1p10/888	33.6133	59.04	79.0133	105.667	74.1833	4.7	9.55667	8.83333	10.6133	9.91333	{BAK01430.1; predicted protein [Hordeum vulgare subsp. vulgare]}	{sp|Q0DJV6|CML18_ORYSJ; Probable calcium-binding protein CML18 OS=Oryza sativa subsp. japonica GN=CML18 PE=2 SV=1}	{egu:105041258; K13448 CML calcium-binding protein CML - ko04626; Organismal Systems; Environmental adaptation; Plant-pathogen interaction}	{At5g37770; KOG0027 Calmodulin and related proteins (EF-Hand superfamily) T Signal transduction mechanisms ;}	{GO:0005509; calcium ion binding; molecular_function GO:0005515; protein binding; molecular_function GO:0005578; proteinaceous extracellular matrix; cellular_component GO:0007165; signal transduction; biological_process}	{AK331058.1; Triticum aestivum cDNA, clone: SET1_H20, cultivar: Chinese Spring}	{PF00036:EF hand PF10591:Secreted protein acidic and rich in cysteine Ca binding region PF13405:EF-hand domain PF12763:Cytoskeletal-regulatory complex EF hand PF13202:EF hand PF13499:EF-hand domain pair PF13833:EF-hand domain pair}
	i1_LQ_FBL_c31661/f1p0/1893	5.64	8.43333	9.34667	29.6067	5.03667	5.55333	2.55333	4.91667	6.27667	4.09	{BAJ98434.1; predicted protein [Hordeum vulgare subsp. vulgare]}	{sp|Q10LX4|CML27_ORYSJ; Probable calcium-binding protein CML27 OS=Oryza sativa subsp. japonica GN=CML27 PE=2 SV=1}	{ats:F775_28953; K13448 CML calcium-binding protein CML - ko04626; Organismal Systems; Environmental adaptation; Plant-pathogen interaction}	{At4g20780; KOG0027 Calmodulin and related proteins (EF-Hand superfamily) T Signal transduction mechanisms ;}	{NA}	{AK368448.1; Hordeum vulgare subsp. vulgare mRNA for predicted protein, complete cds, clone: NIASHv2073N05}	{NA}
	i2_LQ_FBL_c83009/f1p1/2017	10.7	15.11	17.7467	29.07	11.1633	9.56333	6.80333	7.73333	7.32667	7.60333	{BAJ98434.1; predicted protein [Hordeum vulgare subsp. vulgare]}	{sp|Q10LX4|CML27_ORYSJ; Probable calcium-binding protein CML27 OS=Oryza sativa subsp. japonica GN=CML27 PE=2 SV=1}	{ats:F775_28953; K13448 CML calcium-binding protein CML - ko04626; Organismal Systems; Environmental adaptation; Plant-pathogen interaction}	{At4g20780; KOG0027 Calmodulin and related proteins (EF-Hand superfamily) T Signal transduction mechanisms ;}	{NA}	{AK368448.1; Hordeum vulgare subsp. vulgare mRNA for predicted protein, complete cds, clone: NIASHv2073N05}	{NA}
	i0_LQ_FBL_c263/f11p0/851	67.9567	85.9333	53.1533	78.7633	59.8333	100.413	91.9533	123.063	94.6667	87.5767	{BAK01587.1; predicted protein [Hordeum vulgare subsp. vulgare]}	{sp|Q84VG0|CML7_ORYSJ; Probable calcium-binding protein CML7 OS=Oryza sativa subsp. japonica GN=CML7 PE=2 SV=1}	{sbi:SORBI_07g001680; K13448 CML calcium-binding protein CML - ko04626; Organismal Systems; Environmental adaptation; Plant-pathogen interaction}	{At1g12310; KOG0027 Calmodulin and related proteins (EF-Hand superfamily) T Signal transduction mechanisms ;}	{GO:0005509; calcium ion binding; molecular_function}	{AK370386.1; Hordeum vulgare subsp. vulgare mRNA for predicted protein, complete cds, clone: NIASHv2109L20}	{PF00036:EF hand PF13202:EF hand PF13405:EF-hand domain PF13833:EF-hand domain pair PF13499:EF-hand domain pair}
	i0_LQ_FBL_c3181/f1p0/1008	5.59	6.84	6.26333	14.3867	6.59	2.11333	5.63667	3.93333	5.73667	4.62	{BAJ98434.1; predicted protein [Hordeum vulgare subsp. vulgare]}	{sp|Q10LX4|CML27_ORYSJ; Probable calcium-binding protein CML27 OS=Oryza sativa subsp. japonica GN=CML27 PE=2 SV=1}	{ats:F775_28953; K13448 CML calcium-binding protein CML - ko04626; Organismal Systems; Environmental adaptation; Plant-pathogen interaction}	{At4g20780; KOG0027 Calmodulin and related proteins (EF-Hand superfamily) T Signal transduction mechanisms ;}	{NA}	{AK367231.1; Hordeum vulgare subsp. vulgare mRNA for predicted protein, complete cds, clone: NIASHv2053D18}	{NA}
	i0_HQ_FBL_c1412/f3p0/864	27.48	32.8967	33.68	40.8633	42.1333	46.5767	36.26	32.0967	36.12	34.96	{BAJ86906.1; predicted protein [Hordeum vulgare subsp. vulgare]}	{sp|Q7F0J0|CML13_ORYSJ; Probable calcium-binding protein CML13 OS=Oryza sativa subsp. japonica GN=CML13 PE=2 SV=1}	{bdi:100844343; K13448 CML calcium-binding protein CML - ko04626; Organismal Systems; Environmental adaptation; Plant-pathogen interaction}	{At3g50360; KOG0028 Ca2+-binding protein (centrin/caltractin), EF-Hand superfamily protein ZD Cytoskeleton ; Cell cycle control, cell division, chromosome partitioning ;}	{GO:0005578; proteinaceous extracellular matrix; cellular_component GO:0007165; signal transduction; biological_process GO:0005509; calcium ion binding; molecular_function GO:0005515; protein binding; molecular_function}	{AK355688.1; Hordeum vulgare subsp. vulgare mRNA for predicted protein, complete cds, clone: NIASHv1024F16}	{PF13833:EF-hand domain pair PF13499:EF-hand domain pair PF10591:Secreted protein acidic and rich in cysteine Ca binding region PF00036:EF hand PF13202:EF hand PF12763:Cytoskeletal-regulatory complex EF hand PF13405:EF-hand domain}
	i0_LQ_FBL_c9163/f1p14/850	9.40333	11.0167	20.67	15.1233	9.13333	9.66	6.39	7.46667	8.11333	8.65333	{BAJ98434.1; predicted protein [Hordeum vulgare subsp. vulgare]}	{sp|Q10LX4|CML27_ORYSJ; Probable calcium-binding protein CML27 OS=Oryza sativa subsp. japonica GN=CML27 PE=2 SV=1}	{ats:F775_28953; K13448 CML calcium-binding protein CML - ko04626; Organismal Systems; Environmental adaptation; Plant-pathogen interaction}	{At4g20780; KOG0027 Calmodulin and related proteins (EF-Hand superfamily) T Signal transduction mechanisms ;}	{NA}	{AK368448.1; Hordeum vulgare subsp. vulgare mRNA for predicted protein, complete cds, clone: NIASHv2073N05}	{NA}
	i1_LQ_FBL_c40255/f1p0/1737	9.93333	10.3933	7.41	16.8567	5.62667	6.52667	6.00667	4.30667	5.69667	5.48	{BAJ98434.1; predicted protein [Hordeum vulgare subsp. vulgare]}	{sp|Q10LX4|CML27_ORYSJ; Probable calcium-binding protein CML27 OS=Oryza sativa subsp. japonica GN=CML27 PE=2 SV=1}	{ats:F775_28953; K13448 CML calcium-binding protein CML - ko04626; Organismal Systems; Environmental adaptation; Plant-pathogen interaction}	{At4g20780; KOG0027 Calmodulin and related proteins (EF-Hand superfamily) T Signal transduction mechanisms ;}	{NA}	{AK368448.1; Hordeum vulgare subsp. vulgare mRNA for predicted protein, complete cds, clone: NIASHv2073N05}	{NA}
	i1_LQ_FBL_c17234/f1p0/1091	57.3333	23.8867	24.4967	18.42	15.7733	8.9	16.1567	23.16	17.3667	17.8267	{BAJ85572.1; predicted protein [Hordeum vulgare subsp. vulgare]}	{sp|Q0JC44|CML22_ORYSJ; Probable calcium-binding protein CML22 OS=Oryza sativa subsp. japonica GN=CML22 PE=3 SV=1}	{ats:F775_32530; K13448 CML calcium-binding protein CML - ko04626; Organismal Systems; Environmental adaptation; Plant-pathogen interaction}	{At3g07490; KOG0027 Calmodulin and related proteins (EF-Hand superfamily) T Signal transduction mechanisms ;}	{GO:0007165; signal transduction; biological_process GO:0005578; proteinaceous extracellular matrix; cellular_component GO:0005213; structural constituent of chorion; molecular_function GO:0005576; NA GO:0005509; calcium ion binding; molecular_function GO:0042600; chorion; cellular_component GO:0005515; protein binding; molecular_function GO:0007304; chorion-containing eggshell formation; biologi…	{AK360505.1; Hordeum vulgare subsp. vulgare mRNA for predicted protein, complete cds, clone: NIASHv1119H18}	{PF13833:EF-hand domain pair PF12763:Cytoskeletal-regulatory complex EF hand PF10591:Secreted protein acidic and rich in cysteine Ca binding region PF04625:DEC-1 protein, N-terminal region PF13499:EF-hand domain pair PF13405:EF-hand domain PF13202:EF hand PF00036:EF hand}
	i0_HQ_FBL_c12887/f2p5/972	17.6533	10.9967	11.1467	8.05667	6.3	4.32333	6.85667	19.31	10.4533	6.13	{BAJ85572.1; predicted protein [Hordeum vulgare subsp. vulgare]}	{sp|Q0JC44|CML22_ORYSJ; Probable calcium-binding protein CML22 OS=Oryza sativa subsp. japonica GN=CML22 PE=3 SV=1}	{ats:F775_32530; K13448 CML calcium-binding protein CML - ko04626; Organismal Systems; Environmental adaptation; Plant-pathogen interaction}	{At3g07490; KOG0027 Calmodulin and related proteins (EF-Hand superfamily) T Signal transduction mechanisms ;}	{NA}	{AK330925.1; Triticum aestivum cDNA, clone: SET1_H08, cultivar: Chinese Spring}	{NA}
	i0_HQ_FBL_c581/f7p0/931	468.853	180.8	115.143	249.66	344.877	37.6	44.4567	114.27	122.89	55.0733	{BAJ86555.1; predicted protein [Hordeum vulgare subsp. vulgare]}	{sp|Q5Z676|CML29_ORYSJ; Probable calcium-binding protein CML29 OS=Oryza sativa subsp. japonica GN=CML29 PE=2 SV=1}	{bdi:104581489; - - - - -}	{At1g66410; KOG0027 Calmodulin and related proteins (EF-Hand superfamily) T Signal transduction mechanisms ;}	{GO:0005578; proteinaceous extracellular matrix; cellular_component GO:0007165; signal transduction; biological_process GO:0005515; protein binding; molecular_function GO:0005509; calcium ion binding; molecular_function}	{AK357820.1; Hordeum vulgare subsp. vulgare mRNA for predicted protein, complete cds, clone: NIASHv1062I06}	{PF00036:EF hand PF10591:Secreted protein acidic and rich in cysteine Ca binding region PF12763:Cytoskeletal-regulatory complex EF hand PF13405:EF-hand domain PF13202:EF hand PF13499:EF-hand domain pair PF13833:EF-hand domain pair}
MAPKs（10）	i1_LQ_FBL_c19822/f2p56/1416	6.05333	8.41	12.03	15.4867	11.0433	1.55	2.55667	5.18667	3.37333	1.63667	{BAK07218.1; predicted protein, partial [Hordeum vulgare subsp. vulgare]}	{sp|Q40541|NPK1_TOBAC; Mitogen-activated protein kinase kinase kinase NPK1 OS=Nicotiana tabacum GN=NPK1 PE=1 SV=1}	{bdi:100826843; K20716 MAPKKK17_18 mitogen-activated protein kinase kinase kinase 17/18 - ko04016; Environmental Information Processing; Signal transduction; MAPK signaling pathway - plant}	{At2g32510; KOG0198 MEKK and related serine/threonine protein kinases T Signal transduction mechanisms ;}	{GO:0004672; protein kinase activity; molecular_function GO:0005524; ATP binding; molecular_function GO:0016020; membrane; cellular_component GO:0016773; phosphotransferase activity, alcohol group as acceptor; molecular_function GO:0006468; protein phosphorylation; biological_process}	{AK376023.1; Hordeum vulgare subsp. vulgare mRNA for predicted protein, partial cds, clone: NIASHv3112K16}	{PF07714:Protein tyrosine kinase PF06293:Lipopolysaccharide kinase (Kdo/WaaP) family PF00069:Protein kinase domain}
	i1_HQ_FBL_c68327/f2p0/1400	10.5767	14.3433	23.3367	24.34	25.1767	2.27	3.63	8.64333	6.23667	3.39333	{BAK07218.1; predicted protein, partial [Hordeum vulgare subsp. vulgare]}	{sp|F4HRJ4|M3K3A_ARATH; Mitogen-activated protein kinase kinase kinase 3 OS=Arabidopsis thaliana GN=MAPKKK3 PE=1 SV=1}	{sita:101779583; K20716 MAPKKK17_18 mitogen-activated protein kinase kinase kinase 17/18 - ko04016; Environmental Information Processing; Signal transduction; MAPK signaling pathway - plant}	{At2g32510; KOG0198 MEKK and related serine/threonine protein kinases T Signal transduction mechanisms ;}	{GO:0004672; protein kinase activity; molecular_function GO:0005524; ATP binding; molecular_function GO:0016020; membrane; cellular_component GO:0016773; phosphotransferase activity, alcohol group as acceptor; molecular_function GO:0006468; protein phosphorylation; biological_process}	{AK376023.1; Hordeum vulgare subsp. vulgare mRNA for predicted protein, partial cds, clone: NIASHv3112K16}	{PF00069:Protein kinase domain PF07714:Protein tyrosine kinase PF06293:Lipopolysaccharide kinase (Kdo/WaaP) family}
	i1_LQ_FBL_c105181/f1p0/1401	12.0167	3.93	1.36333	1.05	4.13	0.72	2.61	2.79333	3.06333	2.26333	{BAJ97064.1; predicted protein, partial [Hordeum vulgare subsp. vulgare]}	{sp|Q54R82|MKKA_DICDI; Mitogen-activated protein kinase kinase kinase A OS=Dictyostelium discoideum GN=mkkA PE=1 SV=2}	{bdi:100843865; - - - - -}	{At4g26890; KOG0198 MEKK and related serine/threonine protein kinases T Signal transduction mechanisms ;}	{GO:0005524; ATP binding; molecular_function GO:0004672; protein kinase activity; molecular_function GO:0006468; protein phosphorylation; biological_process GO:0016773; phosphotransferase activity, alcohol group as acceptor; molecular_function GO:0016020; membrane; cellular_component}	{AK365861.1; Hordeum vulgare subsp. vulgare mRNA for predicted protein, partial cds, clone: NIASHv2038G02}	{PF06293:Lipopolysaccharide kinase (Kdo/WaaP) family PF07714:Protein tyrosine kinase PF00069:Protein kinase domain}
	i1_LQ_FBL_c20794/f1p3/1362	6.33667	1.58333	0.806667	0.59	3.22	0.223333	0.673333	1.68333	1.11333	0.78	{BAJ97064.1; predicted protein, partial [Hordeum vulgare subsp. vulgare]}	{sp|Q54R82|MKKA_DICDI; Mitogen-activated protein kinase kinase kinase A OS=Dictyostelium discoideum GN=mkkA PE=1 SV=2}	{bdi:100843865; - - - - -}	{At4g26890; KOG0198 MEKK and related serine/threonine protein kinases T Signal transduction mechanisms ;}	{GO:0016020; membrane; cellular_component GO:0016773; phosphotransferase activity, alcohol group as acceptor; molecular_function GO:0006468; protein phosphorylation; biological_process GO:0005524; ATP binding; molecular_function GO:0004672; protein kinase activity; molecular_function}	{AK365861.1; Hordeum vulgare subsp. vulgare mRNA for predicted protein, partial cds, clone: NIASHv2038G02}	{PF06293:Lipopolysaccharide kinase (Kdo/WaaP) family PF07714:Protein tyrosine kinase PF00069:Protein kinase domain}
	i1_LQ_FBL_c95180/f1p4/1361	8.02333	6.16	4.29	5.76667	14.3967	0.933333	1.51	7.61667	3.47	1.85333	{BAK07218.1; predicted protein, partial [Hordeum vulgare subsp. vulgare]}	{sp|Q40541|NPK1_TOBAC; Mitogen-activated protein kinase kinase kinase NPK1 OS=Nicotiana tabacum GN=NPK1 PE=1 SV=1}	{bdi:100827460; K20716 MAPKKK17_18 mitogen-activated protein kinase kinase kinase 17/18 - ko04016; Environmental Information Processing; Signal transduction; MAPK signaling pathway - plant}	{At2g32510; KOG0198 MEKK and related serine/threonine protein kinases T Signal transduction mechanisms ;}	{GO:0004672; protein kinase activity; molecular_function GO:0005524; ATP binding; molecular_function GO:0016020; membrane; cellular_component GO:0016773; phosphotransferase activity, alcohol group as acceptor; molecular_function GO:0006468; protein phosphorylation; biological_process}	{AK376023.1; Hordeum vulgare subsp. vulgare mRNA for predicted protein, partial cds, clone: NIASHv3112K16}	{PF00069:Protein kinase domain PF07714:Protein tyrosine kinase PF06293:Lipopolysaccharide kinase (Kdo/WaaP) family}
	i1_LQ_FBL_c23014/f1p1/1359	43.1567	7.07	1.62	1.93333	6.71333	3.4	4.77667	6.27	5.36667	3.63667	{BAJ85437.1; predicted protein, partial [Hordeum vulgare subsp. vulgare]}	{sp|Q54R82|MKKA_DICDI; Mitogen-activated protein kinase kinase kinase A OS=Dictyostelium discoideum GN=mkkA PE=1 SV=2}	{osa:4326920; - - - - -}	{At4g26890; KOG0198 MEKK and related serine/threonine protein kinases T Signal transduction mechanisms ;}	{GO:0004672; protein kinase activity; molecular_function GO:0005524; ATP binding; molecular_function GO:0016020; membrane; cellular_component GO:0006468; protein phosphorylation; biological_process GO:0016773; phosphotransferase activity, alcohol group as acceptor; molecular_function}	{AK330734.1; Triticum aestivum cDNA, clone: SET5_C20, cultivar: Chinese Spring}	{PF00069:Protein kinase domain PF06293:Lipopolysaccharide kinase (Kdo/WaaP) family PF07714:Protein tyrosine kinase}
	i3_LQ_FBL_c38609/f1p0/3941	10.1233	7.95	3.31	6.14667	6.67333	8.29333	10.4433	4.06667	9.01	9.98667	{BAK02955.1; predicted protein [Hordeum vulgare subsp. vulgare]}	{sp|F4HRJ4|M3K3A_ARATH; Mitogen-activated protein kinase kinase kinase 3 OS=Arabidopsis thaliana GN=MAPKKK3 PE=1 SV=1}	{obr:102700618; - - - - -}	{At1g53570; KOG0198 MEKK and related serine/threonine protein kinases T Signal transduction mechanisms ;}	{GO:0004672; protein kinase activity; molecular_function GO:0005524; ATP binding; molecular_function GO:0006468; protein phosphorylation; biological_process}	{AK371757.1; Hordeum vulgare subsp. vulgare mRNA for predicted protein, complete cds, clone: NIASHv2141A09}	{PF00069:Protein kinase domain PF07714:Protein tyrosine kinase}
	i2_LQ_FBL_c28867/f1p0/2448	23.9367	17.76	6.92667	17.4567	15.8533	20.1	24.41	10.6067	26.06	22.01	{BAK02955.1; predicted protein [Hordeum vulgare subsp. vulgare]}	{sp|F4HRJ4|M3K3A_ARATH; Mitogen-activated protein kinase kinase kinase 3 OS=Arabidopsis thaliana GN=MAPKKK3 PE=1 SV=1}	{obr:102700618; - - - - -}	{At1g53570; KOG0198 MEKK and related serine/threonine protein kinases T Signal transduction mechanisms ;}	{GO:0004672; protein kinase activity; molecular_function GO:0005524; ATP binding; molecular_function GO:0006468; protein phosphorylation; biological_process}	{AK371757.1; Hordeum vulgare subsp. vulgare mRNA for predicted protein, complete cds, clone: NIASHv2141A09}	{PF00069:Protein kinase domain PF07714:Protein tyrosine kinase}
	i1_HQ_FBL_c31076/f3p0/1373	18.7567	16.2833	12.24	11.1	23.4367	3.56667	3.85	14.6667	9.43333	4.78333	{BAK07218.1; predicted protein, partial [Hordeum vulgare subsp. vulgare]}	{sp|Q9CAD5|YODA_ARATH; Mitogen-activated protein kinase kinase kinase YODA OS=Arabidopsis thaliana GN=YDA PE=1 SV=1}	{sita:101779583; K20716 MAPKKK17_18 mitogen-activated protein kinase kinase kinase 17/18 - ko04016; Environmental Information Processing; Signal transduction; MAPK signaling pathway - plant}	{At2g32510; KOG0198 MEKK and related serine/threonine protein kinases T Signal transduction mechanisms ;}	{GO:0016773; phosphotransferase activity, alcohol group as acceptor; molecular_function GO:0006468; protein phosphorylation; biological_process GO:0016020; membrane; cellular_component GO:0005524; ATP binding; molecular_function GO:0004672; protein kinase activity; molecular_function}	{AK376023.1; Hordeum vulgare subsp. vulgare mRNA for predicted protein, partial cds, clone: NIASHv3112K16}	{PF00069:Protein kinase domain PF07714:Protein tyrosine kinase PF06293:Lipopolysaccharide kinase (Kdo/WaaP) family}
	i1_HQ_FBL_c1401/f6p0/1383	45.6867	9.64	2.47	3	11.6833	4.25667	4.41667	8.86	5.05	5.67333	{BAJ85437.1; predicted protein, partial [Hordeum vulgare subsp. vulgare]}	{sp|Q54R82|MKKA_DICDI; Mitogen-activated protein kinase kinase kinase A OS=Dictyostelium discoideum GN=mkkA PE=1 SV=2}	{osa:4326920; - - - - -}	{At4g26890; KOG0198 MEKK and related serine/threonine protein kinases T Signal transduction mechanisms ;}	{GO:0005524; ATP binding; molecular_function GO:0004672; protein kinase activity; molecular_function GO:0016020; membrane; cellular_component GO:0006468; protein phosphorylation; biological_process GO:0016773; phosphotransferase activity, alcohol group as acceptor; molecular_function}	{AK330734.1; Triticum aestivum cDNA, clone: SET5_C20, cultivar: Chinese Spring}	{PF07714:Protein tyrosine kinase PF06293:Lipopolysaccharide kinase (Kdo/WaaP) family PF00069:Protein kinase domain}
RLKs（3）	i3_HQ_FBL_c10774/f4p0/3273	0.00666667	0.0433333	0.0266667	0.0866667	0.04	7.29333	8.09667	8.14333	7.1	11.5533	{BAK03420.1; predicted protein [Hordeum vulgare subsp. vulgare]}	{sp|Q9LIG2|RLK6_ARATH; Receptor-like protein kinase At3g21340 OS=Arabidopsis thaliana GN=At3g21340 PE=1 SV=1}	{sita:101786042; - - - - -}	{NA}	{GO:0005524; ATP binding; molecular_function GO:0004672; protein kinase activity; molecular_function GO:0005515; protein binding; molecular_function GO:0006468; protein phosphorylation; biological_process GO:0016020; membrane; cellular_component}	{AK365332.1; Hordeum vulgare subsp. vulgare mRNA for predicted protein, complete cds, clone: NIASHv2033I04}	{PF07714:Protein tyrosine kinase PF00560:Leucine Rich Repeat PF00069:Protein kinase domain PF01299:Lysosome-associated membrane glycoprotein (Lamp) PF13855:Leucine rich repeat PF13516:Leucine Rich repeat}
	i2_LQ_FBL_c24103/f1p6/2315	0.606667	1.17	0.42	1.03333	0.443333	3.10333	3.91333	6.74333	7.4	1.3	{BAJ99550.1; predicted protein [Hordeum vulgare subsp. vulgare]}	{sp|P47735|RLK5_ARATH; Receptor-like protein kinase 5 OS=Arabidopsis thaliana GN=RLK5 PE=1 SV=1}	{bdi:100844548; - - - - -}	{NA}	{GO:0005515; protein binding; molecular_function GO:0005887; integral to plasma membrane; cellular_component GO:0005524; ATP binding; molecular_function GO:0004672; protein kinase activity; molecular_function GO:0006468; protein phosphorylation; biological_process}	{AK368347.1; Hordeum vulgare subsp. vulgare mRNA for predicted protein, complete cds, clone: NIASHv2072G23}	{PF13855:Leucine rich repeat PF13516:Leucine Rich repeat PF00069:Protein kinase domain PF00560:Leucine Rich Repeat PF07714:Protein tyrosine kinase PF06305:Protein of unknown function (DUF1049)}
	i3_LQ_FBL_c11572/f1p3/3309	2.78	3.71	1.63	1.27333	0.863333	5.79	7.82333	6.02	9.02	8.39667	{BAJ99550.1; predicted protein [Hordeum vulgare subsp. vulgare]}	{sp|P47735|RLK5_ARATH; Receptor-like protein kinase 5 OS=Arabidopsis thaliana GN=RLK5 PE=1 SV=1}	{bdi:100844548; - - - - -}	{NA}	{GO:0006468; protein phosphorylation; biological_process GO:0005515; protein binding; molecular_function GO:0005887; integral to plasma membrane; cellular_component GO:0004672; protein kinase activity; molecular_function GO:0005524; ATP binding; molecular_function}	{AK368347.1; Hordeum vulgare subsp. vulgare mRNA for predicted protein, complete cds, clone: NIASHv2072G23}	{PF00069:Protein kinase domain PF13516:Leucine Rich repeat PF13855:Leucine rich repeat PF06305:Protein of unknown function (DUF1049) PF07714:Protein tyrosine kinase PF00560:Leucine Rich Repeat}

## Sheet: Table  S9
Table S9. DEGs related to antioxidant pathway under NaCl stress.
Gene	GeneID	L0_FPKM	L1_FPKM	L2_FPKM	L3_FPKM	L4_FPKM	R0_FPKM	R1_FPKM	R2_FPKM	R3_FPKM	R4_FPKM	NR_Description	SwissProt_Description	KEGG_Description	KOG_Description	GO_Description	NT_Description	PFAM_Description
APXs（4）	i1_LQ_FBL_c13578/f1p0/1930	11.17	17.4467	18.8033	13.2867	17.5	3.45	3.82667	3.28333	2.10667	3.74333	{BAB62533.1; peroxisome type ascorbate peroxidase [Hordeum vulgare subsp. vulgare]}	{sp|Q6ZJJ1|APX4_ORYSJ; Probable L-ascorbate peroxidase 4 OS=Oryza sativa subsp. japonica GN=APX4 PE=2 SV=1}	{sbi:SORBI_07g024880; K00434 E1.11.1.11 L-ascorbate peroxidase 1.11.1.11 ko00053; Metabolism; Carbohydrate metabolism; Ascorbate and aldarate metabolism | ko00480; Metabolism; Metabolism of other amino acids; Glutathione metabolism}	{NA}	{NA}	{AK251405.1; Hordeum vulgare subsp. vulgare cDNA clone: FLbaf108f14, mRNA sequence}	{NA}
	i1_LQ_FBL_c47654/f1p2/1422	5.13333	5.79333	7.76333	6.29	6.15667	13.6033	13.21	11.23	10.3433	17.3167	{BAJ97403.1; predicted protein [Hordeum vulgare subsp. vulgare]}	{sp|Q7XJ02|APX7_ORYSJ; Probable L-ascorbate peroxidase 7, chloroplastic OS=Oryza sativa subsp. japonica GN=APX7 PE=2 SV=1}	{obr:102713598; K00434 E1.11.1.11 L-ascorbate peroxidase 1.11.1.11 ko00053; Metabolism; Carbohydrate metabolism; Ascorbate and aldarate metabolism | ko00480; Metabolism; Metabolism of other amino acids; Glutathione metabolism}	{NA}	{GO:0004601; peroxidase activity; molecular_function GO:0020037; heme binding; molecular_function GO:0055114; oxidation-reduction process; biological_process GO:0006979; response to oxidative stress; biological_process}	{AK366200.1; Hordeum vulgare subsp. vulgare mRNA for predicted protein, complete cds, clone: NIASHv2041A21}	{PF00141:Peroxidase}
	i1_HQ_FBL_c1188/f4p0/1297	192.533	245.467	241.923	277.257	244.443	34.61	50.46	46.62	41.9	34.4633	{BAB62533.1; peroxisome type ascorbate peroxidase [Hordeum vulgare subsp. vulgare]}	{sp|Q6ZJJ1|APX4_ORYSJ; Probable L-ascorbate peroxidase 4 OS=Oryza sativa subsp. japonica GN=APX4 PE=2 SV=1}	{sbi:SORBI_07g024880; K00434 E1.11.1.11 L-ascorbate peroxidase 1.11.1.11 ko00053; Metabolism; Carbohydrate metabolism; Ascorbate and aldarate metabolism | ko00480; Metabolism; Metabolism of other amino acids; Glutathione metabolism}	{NA}	{GO:0055114; oxidation-reduction process; biological_process GO:0006979; response to oxidative stress; biological_process GO:0020037; heme binding; molecular_function GO:0004601; peroxidase activity; molecular_function}	{AB063117.1; Hordeum vulgare HvAPX1 mRNA for peroxisome type ascorbate peroxidase, complete cds}	{PF00141:Peroxidase}
	i1_LQ_FBL_c51570/f1p0/1471	10.7667	17.2833	18.19	22.6967	16.4933	42.2133	30.9733	32.9367	26.68	44.19	{BAJ97403.1; predicted protein [Hordeum vulgare subsp. vulgare]}	{sp|Q7XJ02|APX7_ORYSJ; Probable L-ascorbate peroxidase 7, chloroplastic OS=Oryza sativa subsp. japonica GN=APX7 PE=2 SV=1}	{sbi:SORBI_04g022560; K00434 E1.11.1.11 L-ascorbate peroxidase 1.11.1.11 ko00053; Metabolism; Carbohydrate metabolism; Ascorbate and aldarate metabolism | ko00480; Metabolism; Metabolism of other amino acids; Glutathione metabolism}	{NA}	{GO:0006979; response to oxidative stress; biological_process GO:0055114; oxidation-reduction process; biological_process GO:0004601; peroxidase activity; molecular_function GO:0020037; heme binding; molecular_function}	{AK366200.1; Hordeum vulgare subsp. vulgare mRNA for predicted protein, complete cds, clone: NIASHv2041A21}	{PF00141:Peroxidase}
CATs（11）	i3_LQ_FBL_c9495/f1p1/3534	0.896667	1.79667	0.443333	0.816667	0.806667	0.64	4.42	8.77	8.07	4.8	{BAJ92414.1; predicted protein [Hordeum vulgare subsp. vulgare]}	{sp|P55308|CATA2_HORVU; Catalase isozyme 2 OS=Hordeum vulgare GN=CAT2 PE=2 SV=1}	{dosa:Os02t0115700-01; K03781 katE, CAT, catB, srpA catalase 1.11.1.6 ko01200; Metabolism; Global and overview maps; Carbon metabolism | ko00630; Metabolism; Carbohydrate metabolism; Glyoxylate and dicarboxylate metabolism | ko00380; Metabolism; Amino acid metabolism; Tryptophan metabolism | ko04016; Environmental Information Processing; Signal transduction; MAPK signaling pathway - plant | ko040…	{At4g35090; KOG0047 Catalase P Inorganic ion transport and metabolism ;}	{GO:0004096; catalase activity; molecular_function GO:0055114; oxidation-reduction process; biological_process GO:0020037; heme binding; molecular_function}	{HQ860268.1; Triticum aestivum cultivar CB037 catalase (CAT3) mRNA, complete cds}	{PF00199:Catalase}
	i1_HQ_FBL_c12103/f2p3/1878	1.10667	7.04333	1.23667	1.99	2.48333	0.986667	14.14	11.31	22.16	12.6967	{BAJ92414.1; predicted protein [Hordeum vulgare subsp. vulgare]}	{sp|P55308|CATA2_HORVU; Catalase isozyme 2 OS=Hordeum vulgare GN=CAT2 PE=2 SV=1}	{obr:102705782; K03781 katE, CAT, catB, srpA catalase 1.11.1.6 ko01200; Metabolism; Global and overview maps; Carbon metabolism | ko00630; Metabolism; Carbohydrate metabolism; Glyoxylate and dicarboxylate metabolism | ko00380; Metabolism; Amino acid metabolism; Tryptophan metabolism | ko04016; Environmental Information Processing; Signal transduction; MAPK signaling pathway - plant | ko04011; Env…	{At4g35090; KOG0047 Catalase P Inorganic ion transport and metabolism ;}	{GO:0055114; oxidation-reduction process; biological_process GO:0004096; catalase activity; molecular_function GO:0020037; heme binding; molecular_function}	{AK361989.1; Hordeum vulgare subsp. vulgare mRNA for predicted protein, complete cds, clone: NIASHv2001L06}	{PF00199:Catalase}
	i2_LQ_FBL_c14839/f1p31/2461	2.78667	7.85667	0.763333	5.76	3.17	1.42667	5.37333	7.94333	4.97333	7.71	{BAJ92414.1; predicted protein [Hordeum vulgare subsp. vulgare]}	{sp|P55308|CATA2_HORVU; Catalase isozyme 2 OS=Hordeum vulgare GN=CAT2 PE=2 SV=1}	{osa:4328073; K03781 katE, CAT, catB, srpA catalase 1.11.1.6 ko01200; Metabolism; Global and overview maps; Carbon metabolism | ko00630; Metabolism; Carbohydrate metabolism; Glyoxylate and dicarboxylate metabolism | ko00380; Metabolism; Amino acid metabolism; Tryptophan metabolism | ko04016; Environmental Information Processing; Signal transduction; MAPK signaling pathway - plant | ko04011; Envir…	{At4g35090; KOG0047 Catalase P Inorganic ion transport and metabolism ;}	{GO:0055114; oxidation-reduction process; biological_process GO:0004096; catalase activity; molecular_function GO:0020037; heme binding; molecular_function}	{AK361989.1; Hordeum vulgare subsp. vulgare mRNA for predicted protein, complete cds, clone: NIASHv2001L06}	{PF00199:Catalase}
	i2_LQ_FBL_c59718/f1p28/2697	3.48667	12.1467	5.64333	6.95667	3.47333	1.72	7.91333	13.0333	13.5233	10.38	{BAJ92414.1; predicted protein [Hordeum vulgare subsp. vulgare]}	{sp|P55308|CATA2_HORVU; Catalase isozyme 2 OS=Hordeum vulgare GN=CAT2 PE=2 SV=1}	{dosa:Os02t0115700-01; K03781 katE, CAT, catB, srpA catalase 1.11.1.6 ko01200; Metabolism; Global and overview maps; Carbon metabolism | ko00630; Metabolism; Carbohydrate metabolism; Glyoxylate and dicarboxylate metabolism | ko00380; Metabolism; Amino acid metabolism; Tryptophan metabolism | ko04016; Environmental Information Processing; Signal transduction; MAPK signaling pathway - plant | ko040…	{At1g20630; KOG0047 Catalase P Inorganic ion transport and metabolism ;}	{GO:0004096; catalase activity; molecular_function GO:0055114; oxidation-reduction process; biological_process GO:0020037; heme binding; molecular_function}	{AK361989.1; Hordeum vulgare subsp. vulgare mRNA for predicted protein, complete cds, clone: NIASHv2001L06}	{PF00199:Catalase}
	i1_LQ_FBL_c68108/f2p0/1931	3.43667	17.7033	2.24333	5.54	2.50667	2.55667	25.4133	20.6533	14.12	28.6167	{BAJ92414.1; predicted protein [Hordeum vulgare subsp. vulgare]}	{sp|P55308|CATA2_HORVU; Catalase isozyme 2 OS=Hordeum vulgare GN=CAT2 PE=2 SV=1}	{dosa:Os02t0115700-01; K03781 katE, CAT, catB, srpA catalase 1.11.1.6 ko01200; Metabolism; Global and overview maps; Carbon metabolism | ko00630; Metabolism; Carbohydrate metabolism; Glyoxylate and dicarboxylate metabolism | ko00380; Metabolism; Amino acid metabolism; Tryptophan metabolism | ko04016; Environmental Information Processing; Signal transduction; MAPK signaling pathway - plant | ko040…	{At4g35090; KOG0047 Catalase P Inorganic ion transport and metabolism ;}	{GO:0020037; heme binding; molecular_function GO:0004096; catalase activity; molecular_function GO:0055114; oxidation-reduction process; biological_process}	{HQ860268.1; Triticum aestivum cultivar CB037 catalase (CAT3) mRNA, complete cds}	{PF00199:Catalase}
	i1_LQ_FBL_c104775/f1p0/1922	12.3233	113.767	6.93333	58.2267	22.1133	3.78667	13.14	30.5067	27.3633	16.4933	{BAJ92414.1; predicted protein [Hordeum vulgare subsp. vulgare]}	{sp|P55308|CATA2_HORVU; Catalase isozyme 2 OS=Hordeum vulgare GN=CAT2 PE=2 SV=1}	{dosa:Os02t0115700-01; K03781 katE, CAT, catB, srpA catalase 1.11.1.6 ko01200; Metabolism; Global and overview maps; Carbon metabolism | ko00630; Metabolism; Carbohydrate metabolism; Glyoxylate and dicarboxylate metabolism | ko00380; Metabolism; Amino acid metabolism; Tryptophan metabolism | ko04016; Environmental Information Processing; Signal transduction; MAPK signaling pathway - plant | ko040…	{At1g20630; KOG0047 Catalase P Inorganic ion transport and metabolism ;}	{GO:0004096; catalase activity; molecular_function GO:0055114; oxidation-reduction process; biological_process GO:0020037; heme binding; molecular_function}	{AK361989.1; Hordeum vulgare subsp. vulgare mRNA for predicted protein, complete cds, clone: NIASHv2001L06}	{PF00199:Catalase}
	i2_LQ_FBL_c30621/f1p31/2014	14.0233	37.2767	3	32.12	14.3533	4.69	19.0933	32.06	21.36	30.06	{BAJ92414.1; predicted protein [Hordeum vulgare subsp. vulgare]}	{sp|P55308|CATA2_HORVU; Catalase isozyme 2 OS=Hordeum vulgare GN=CAT2 PE=2 SV=1}	{dosa:Os02t0115700-01; K03781 katE, CAT, catB, srpA catalase 1.11.1.6 ko01200; Metabolism; Global and overview maps; Carbon metabolism | ko00630; Metabolism; Carbohydrate metabolism; Glyoxylate and dicarboxylate metabolism | ko00380; Metabolism; Amino acid metabolism; Tryptophan metabolism | ko04016; Environmental Information Processing; Signal transduction; MAPK signaling pathway - plant | ko040…	{At4g35090; KOG0047 Catalase P Inorganic ion transport and metabolism ;}	{GO:0055114; oxidation-reduction process; biological_process GO:0004096; catalase activity; molecular_function GO:0020037; heme binding; molecular_function}	{AK361989.1; Hordeum vulgare subsp. vulgare mRNA for predicted protein, complete cds, clone: NIASHv2001L06}	{PF00199:Catalase}
	i1_LQ_FBL_c130283/f1p0/1877	5.56333	18.07	1.97	11.32	8.08	4.91667	28.8867	32.4733	31.5633	27.5767	{BAJ92414.1; predicted protein [Hordeum vulgare subsp. vulgare]}	{sp|P55308|CATA2_HORVU; Catalase isozyme 2 OS=Hordeum vulgare GN=CAT2 PE=2 SV=1}	{osa:4328073; K03781 katE, CAT, catB, srpA catalase 1.11.1.6 ko01200; Metabolism; Global and overview maps; Carbon metabolism | ko00630; Metabolism; Carbohydrate metabolism; Glyoxylate and dicarboxylate metabolism | ko00380; Metabolism; Amino acid metabolism; Tryptophan metabolism | ko04016; Environmental Information Processing; Signal transduction; MAPK signaling pathway - plant | ko04011; Envir…	{At4g35090; KOG0047 Catalase P Inorganic ion transport and metabolism ;}	{GO:0020037; heme binding; molecular_function GO:0004096; catalase activity; molecular_function GO:0055114; oxidation-reduction process; biological_process}	{AK361989.1; Hordeum vulgare subsp. vulgare mRNA for predicted protein, complete cds, clone: NIASHv2001L06}	{PF00199:Catalase}
	i1_LQ_FBL_c104157/f1p0/1971	15.9033	31.2033	5.52667	20.31	13.9833	5.91	22.59	37.8433	24.32	32.2167	{BAJ92414.1; predicted protein [Hordeum vulgare subsp. vulgare]}	{sp|P55308|CATA2_HORVU; Catalase isozyme 2 OS=Hordeum vulgare GN=CAT2 PE=2 SV=1}	{osa:4328073; K03781 katE, CAT, catB, srpA catalase 1.11.1.6 ko01200; Metabolism; Global and overview maps; Carbon metabolism | ko00630; Metabolism; Carbohydrate metabolism; Glyoxylate and dicarboxylate metabolism | ko00380; Metabolism; Amino acid metabolism; Tryptophan metabolism | ko04016; Environmental Information Processing; Signal transduction; MAPK signaling pathway - plant | ko04011; Envir…	{At4g35090; KOG0047 Catalase P Inorganic ion transport and metabolism ;}	{GO:0020037; heme binding; molecular_function GO:0055114; oxidation-reduction process; biological_process GO:0004096; catalase activity; molecular_function}	{HQ860268.1; Triticum aestivum cultivar CB037 catalase (CAT3) mRNA, complete cds}	{PF00199:Catalase}
	i2_LQ_FBL_c43344/f1p19/2078	16.99	45.8033	5.15333	29.7167	22.9367	9.71333	35.8367	66.52	49.15	95.1767	{BAJ92414.1; predicted protein [Hordeum vulgare subsp. vulgare]}	{sp|P55308|CATA2_HORVU; Catalase isozyme 2 OS=Hordeum vulgare GN=CAT2 PE=2 SV=1}	{osa:4328073; K03781 katE, CAT, catB, srpA catalase 1.11.1.6 ko01200; Metabolism; Global and overview maps; Carbon metabolism | ko00630; Metabolism; Carbohydrate metabolism; Glyoxylate and dicarboxylate metabolism | ko00380; Metabolism; Amino acid metabolism; Tryptophan metabolism | ko04016; Environmental Information Processing; Signal transduction; MAPK signaling pathway - plant | ko04011; Envir…	{At4g35090; KOG0047 Catalase P Inorganic ion transport and metabolism ;}	{GO:0020037; heme binding; molecular_function GO:0055114; oxidation-reduction process; biological_process GO:0004096; catalase activity; molecular_function}	{AK361989.1; Hordeum vulgare subsp. vulgare mRNA for predicted protein, complete cds, clone: NIASHv2001L06}	{PF00199:Catalase}
	i1_HQ_FBL_c89410/f23p0/1885	31.7067	62.3967	9.06	26.3833	36.3567	17.5367	54.84	73.5967	51.3	121.727	{BAJ92414.1; predicted protein [Hordeum vulgare subsp. vulgare]}	{sp|P55308|CATA2_HORVU; Catalase isozyme 2 OS=Hordeum vulgare GN=CAT2 PE=2 SV=1}	{dosa:Os02t0115700-01; K03781 katE, CAT, catB, srpA catalase 1.11.1.6 ko01200; Metabolism; Global and overview maps; Carbon metabolism | ko00630; Metabolism; Carbohydrate metabolism; Glyoxylate and dicarboxylate metabolism | ko00380; Metabolism; Amino acid metabolism; Tryptophan metabolism | ko04016; Environmental Information Processing; Signal transduction; MAPK signaling pathway - plant | ko040…	{At1g20630; KOG0047 Catalase P Inorganic ion transport and metabolism ;}	{GO:0055114; oxidation-reduction process; biological_process GO:0004096; catalase activity; molecular_function GO:0020037; heme binding; molecular_function}	{AK361989.1; Hordeum vulgare subsp. vulgare mRNA for predicted protein, complete cds, clone: NIASHv2001L06}	{PF00199:Catalase}
GPXs（5）	i3_LQ_FBL_c7217/f1p1/3390	1.34333	2.15	3.08667	2.25333	3.56333	0.6	0.883333	0.516667	1.25333	1.23667	{XP_003557888.1; PREDICTED: probable glutathione peroxidase 4 [Brachypodium distachyon]}	{sp|Q8L910|GPX4_ARATH; Probable glutathione peroxidase 4 OS=Arabidopsis thaliana GN=GPX4 PE=2 SV=1}	{bdi:100827410; K00432 gpx glutathione peroxidase 1.11.1.9 ko00590; Metabolism; Lipid metabolism; Arachidonic acid metabolism | ko00480; Metabolism; Metabolism of other amino acids; Glutathione metabolism | ko04918; Organismal Systems; Endocrine system; Thyroid hormone synthesis}	{At2g48150; KOG1651 Glutathione peroxidase O Posttranslational modification, protein turnover, chaperones ;}	{NA}	{AK250224.1; Hordeum vulgare subsp. vulgare cDNA clone: FLbaf71a15, mRNA sequence}	{NA}
	i0_LQ_FBL_c13360/f1p0/959	13.2567	22.0167	20.72	24.0033	29.4433	1.47667	8.59667	4.66	3.68	4.45	{BAJ84899.1; predicted protein [Hordeum vulgare subsp. vulgare]}	{sp|O48646|GPX6_ARATH; Probable phospholipid hydroperoxide glutathione peroxidase 6, mitochondrial OS=Arabidopsis thaliana GN=GPX6 PE=2 SV=2}	{dosa:Os02t0664000-01; K00432 gpx glutathione peroxidase 1.11.1.9 ko00590; Metabolism; Lipid metabolism; Arachidonic acid metabolism | ko00480; Metabolism; Metabolism of other amino acids; Glutathione metabolism | ko04918; Organismal Systems; Endocrine system; Thyroid hormone synthesis}	{At4g11600; KOG1651 Glutathione peroxidase O Posttranslational modification, protein turnover, chaperones ;}	{GO:0016209; NA GO:0016491; oxidoreductase activity; molecular_function GO:0004602; glutathione peroxidase activity; molecular_function GO:0055114; oxidation-reduction process; biological_process GO:0006979; response to oxidative stress; biological_process}	{AJ238697.1; Hordeum vulgare mRNA for GPX12Hv, cultivar Haisa}	{PF00578:AhpC/TSA family PF00255:Glutathione peroxidase PF08534:Redoxin}
	i0_HQ_FBL_c22053/f2p0/998	18.97	40.5867	36.5633	43.5167	31.6333	6.80333	14.42	10.9567	7.38667	7.47333	{BAJ84899.1; predicted protein [Hordeum vulgare subsp. vulgare]}	{sp|O48646|GPX6_ARATH; Probable phospholipid hydroperoxide glutathione peroxidase 6, mitochondrial OS=Arabidopsis thaliana GN=GPX6 PE=2 SV=2}	{osa:4330235; K00432 gpx glutathione peroxidase 1.11.1.9 ko00590; Metabolism; Lipid metabolism; Arachidonic acid metabolism | ko00480; Metabolism; Metabolism of other amino acids; Glutathione metabolism | ko04918; Organismal Systems; Endocrine system; Thyroid hormone synthesis}	{At4g11600; KOG1651 Glutathione peroxidase O Posttranslational modification, protein turnover, chaperones ;}	{GO:0006979; response to oxidative stress; biological_process GO:0055114; oxidation-reduction process; biological_process GO:0016209; NA GO:0016491; oxidoreductase activity; molecular_function GO:0004602; glutathione peroxidase activity; molecular_function}	{AJ238697.1; Hordeum vulgare mRNA for GPX12Hv, cultivar Haisa}	{PF00578:AhpC/TSA family PF00255:Glutathione peroxidase PF08534:Redoxin}
	i0_LQ_FBL_c8948/f1p3/926	19.17	51.34	43.0033	50.6767	40.2967	8.09333	16.4333	10.89	7.9	9.08	{BAJ84899.1; predicted protein [Hordeum vulgare subsp. vulgare]}	{sp|O48646|GPX6_ARATH; Probable phospholipid hydroperoxide glutathione peroxidase 6, mitochondrial OS=Arabidopsis thaliana GN=GPX6 PE=2 SV=2}	{osa:4330235; K00432 gpx glutathione peroxidase 1.11.1.9 ko00590; Metabolism; Lipid metabolism; Arachidonic acid metabolism | ko00480; Metabolism; Metabolism of other amino acids; Glutathione metabolism | ko04918; Organismal Systems; Endocrine system; Thyroid hormone synthesis}	{At4g11600; KOG1651 Glutathione peroxidase O Posttranslational modification, protein turnover, chaperones ;}	{NA}	{AJ238697.1; Hordeum vulgare mRNA for GPX12Hv, cultivar Haisa}	{NA}
	i1_LQ_FBL_c16976/f1p0/1059	42.64	51.3633	60.11	55.86	61.9133	11.8033	22.1733	22.48	16.0433	15.1933	{BAJ84899.1; predicted protein [Hordeum vulgare subsp. vulgare]}	{sp|O48646|GPX6_ARATH; Probable phospholipid hydroperoxide glutathione peroxidase 6, mitochondrial OS=Arabidopsis thaliana GN=GPX6 PE=2 SV=2}	{dosa:Os02t0664000-01; K00432 gpx glutathione peroxidase 1.11.1.9 ko00590; Metabolism; Lipid metabolism; Arachidonic acid metabolism | ko00480; Metabolism; Metabolism of other amino acids; Glutathione metabolism | ko04918; Organismal Systems; Endocrine system; Thyroid hormone synthesis}	{At4g11600; KOG1651 Glutathione peroxidase O Posttranslational modification, protein turnover, chaperones ;}	{GO:0016209; NA GO:0016491; oxidoreductase activity; molecular_function GO:0004602; glutathione peroxidase activity; molecular_function GO:0006979; response to oxidative stress; biological_process GO:0055114; oxidation-reduction process; biological_process}	{AJ238697.1; Hordeum vulgare mRNA for GPX12Hv, cultivar Haisa}	{PF00578:AhpC/TSA family PF00255:Glutathione peroxidase PF08534:Redoxin}
GSHs（3）	i3_LQ_FBL_c7761/f1p0/3151	0.663333	1.12667	1.00667	0.876667	0.853333	1.55	1.90333	1.51	2.27333	3.12	{BAJ90253.1; predicted protein [Hordeum vulgare subsp. vulgare]}	{sp|P46416|GSHB_ARATH; Glutathione synthetase, chloroplastic OS=Arabidopsis thaliana GN=GSH2 PE=2 SV=3}	{sita:101780781; K21456 - - 6.3.2.3 -}	{At5g27380; KOG0021 Glutathione synthetase Q Secondary metabolites biosynthesis, transport and catabolism ;}	{GO:0005524; ATP binding; molecular_function GO:0004363; glutathione synthase activity; molecular_function GO:0006750; glutathione biosynthetic process; biological_process}	{AJ579382.1; Triticum aestivum mRNA for glutathione synthetase (gs3 gene)}	{PF03917:Eukaryotic glutathione synthase, ATP binding domain}
	i2_LQ_FBL_c103341/f1p2/2026	1.55	2.30333	2.66333	3.46667	2.29	3.35333	2.81667	5.78333	4.70667	4.40667	{BAJ90253.1; predicted protein [Hordeum vulgare subsp. vulgare]}	{sp|O23732|GSHB_BRAJU; Glutathione synthetase, chloroplastic OS=Brassica juncea GN=GSH2 PE=2 SV=1}	{sita:101780781; K21456 - - 6.3.2.3 -}	{At5g27380; KOG0021 Glutathione synthetase Q Secondary metabolites biosynthesis, transport and catabolism ;}	{GO:0005524; ATP binding; molecular_function GO:0004363; glutathione synthase activity; molecular_function GO:0006750; glutathione biosynthetic process; biological_process}	{AJ579382.1; Triticum aestivum mRNA for glutathione synthetase (gs3 gene)}	{PF03917:Eukaryotic glutathione synthase, ATP binding domain PF03199:Eukaryotic glutathione synthase}
	i2_LQ_FBL_c56356/f1p2/2695	1.66667	2.39667	1.26	3.19667	1.21	3.43	4.02667	6.08667	6.23667	3.66	{BAJ90253.1; predicted protein [Hordeum vulgare subsp. vulgare]}	{sp|O23732|GSHB_BRAJU; Glutathione synthetase, chloroplastic OS=Brassica juncea GN=GSH2 PE=2 SV=1}	{sita:101780781; K21456 - - 6.3.2.3 -}	{At5g27380; KOG0021 Glutathione synthetase Q Secondary metabolites biosynthesis, transport and catabolism ;}	{GO:0004363; glutathione synthase activity; molecular_function GO:0006750; glutathione biosynthetic process; biological_process GO:0005524; ATP binding; molecular_function}	{AJ579382.1; Triticum aestivum mRNA for glutathione synthetase (gs3 gene)}	{PF03199:Eukaryotic glutathione synthase PF03917:Eukaryotic glutathione synthase, ATP binding domain}
GSRs（8）	i3_LQ_FBL_c38139/f1p4/3451	4.96333	9.39667	11.8533	9.4	13.49	1.30333	2.06	2.44	1.35667	1.76	{BAF80308.1; chloroplastic glutathione reductase [Hordeum vulgare subsp. vulgare]}	{sp|P80461|GSHRP_TOBAC; Glutathione reductase, chloroplastic (Fragment) OS=Nicotiana tabacum GN=GOR PE=1 SV=1}	{dosa:Os03t0163300-01; K00383 GSR, gor glutathione reductase (NADPH) 1.8.1.7 ko00480; Metabolism; Metabolism of other amino acids; Glutathione metabolism | ko04918; Organismal Systems; Endocrine system; Thyroid hormone synthesis}	{At3g54660; KOG0405 Pyridine nucleotide-disulphide oxidoreductase Q Secondary metabolites biosynthesis, transport and catabolism ;}	{GO:0045454; cell redox homeostasis; biological_process GO:0055114; oxidation-reduction process; biological_process GO:0016491; oxidoreductase activity; molecular_function}	{AB277096.1; Hordeum vulgare HvGR1 mRNA for chloroplastic glutathione reductase, complete cds}	{PF00070:Pyridine nucleotide-disulphide oxidoreductase PF02852:Pyridine nucleotide-disulphide oxidoreductase, dimerisation domain PF07992:Pyridine nucleotide-disulphide oxidoreductase}
	i1_LQ_FBL_c6451/f1p0/1922	1.42333	2.45333	2.3	1.92333	2.98667	3.21	3.48667	4.83	5.21	5.09	{BAF80308.1; chloroplastic glutathione reductase [Hordeum vulgare subsp. vulgare]}	{sp|P42770|GSHRP_ARATH; Glutathione reductase, chloroplastic OS=Arabidopsis thaliana GN=EMB2360 PE=2 SV=1}	{bdi:100834653; K00383 GSR, gor glutathione reductase (NADPH) 1.8.1.7 ko00480; Metabolism; Metabolism of other amino acids; Glutathione metabolism | ko04918; Organismal Systems; Endocrine system; Thyroid hormone synthesis}	{At3g54660; KOG0405 Pyridine nucleotide-disulphide oxidoreductase Q Secondary metabolites biosynthesis, transport and catabolism ;}	{NA}	{HG670306.1; Triticum aestivum chromosome 3B, genomic scaffold, cultivar Chinese Spring}	{NA}
	i2_LQ_FBL_c78527/f1p9/2172	6.59333	9.12667	9.10333	7.11667	8.16667	4.09333	3.71333	1.71667	4.45	3.94	{BAF80308.1; chloroplastic glutathione reductase [Hordeum vulgare subsp. vulgare]}	{sp|P42770|GSHRP_ARATH; Glutathione reductase, chloroplastic OS=Arabidopsis thaliana GN=EMB2360 PE=2 SV=1}	{bdi:100834653; K00383 GSR, gor glutathione reductase (NADPH) 1.8.1.7 ko00480; Metabolism; Metabolism of other amino acids; Glutathione metabolism | ko04918; Organismal Systems; Endocrine system; Thyroid hormone synthesis}	{At3g54660; KOG0405 Pyridine nucleotide-disulphide oxidoreductase Q Secondary metabolites biosynthesis, transport and catabolism ;}	{GO:0045454; cell redox homeostasis; biological_process GO:0055114; oxidation-reduction process; biological_process GO:0016491; oxidoreductase activity; molecular_function}	{AB277096.1; Hordeum vulgare HvGR1 mRNA for chloroplastic glutathione reductase, complete cds}	{PF02852:Pyridine nucleotide-disulphide oxidoreductase, dimerisation domain PF00070:Pyridine nucleotide-disulphide oxidoreductase PF07992:Pyridine nucleotide-disulphide oxidoreductase}
	i2_LQ_FBL_c60535/f1p4/2524	3.04667	4.38333	4.15333	6.40667	6.29333	4.54333	4.25333	4.92	5.23	6.98	{BAK08168.1; predicted protein [Hordeum vulgare subsp. vulgare]}	{sp|P48642|GSHRC_ORYSJ; Glutathione reductase, cytosolic OS=Oryza sativa subsp. japonica GN=GRC2 PE=2 SV=2}	{osa:4331112; K00383 GSR, gor glutathione reductase (NADPH) 1.8.1.7 ko00480; Metabolism; Metabolism of other amino acids; Glutathione metabolism | ko04918; Organismal Systems; Endocrine system; Thyroid hormone synthesis}	{At3g24170; KOG0405 Pyridine nucleotide-disulphide oxidoreductase Q Secondary metabolites biosynthesis, transport and catabolism ;}	{GO:0016491; oxidoreductase activity; molecular_function GO:0055114; oxidation-reduction process; biological_process GO:0045454; cell redox homeostasis; biological_process}	{AB277097.1; Hordeum vulgare HvGR2 mRNA for cytosolic glutathione reductase, complete cds}	{PF07992:Pyridine nucleotide-disulphide oxidoreductase PF02852:Pyridine nucleotide-disulphide oxidoreductase, dimerisation domain PF00070:Pyridine nucleotide-disulphide oxidoreductase}
	i1_LQ_FBL_c4320/f1p1/1745	8.99333	26.9067	15.44	26.46	15.1833	11.52	20.0267	9.87667	9.98333	16.7833	{BAF80309.1; cytosolic glutathione reductase [Hordeum vulgare subsp. vulgare]}	{sp|P48642|GSHRC_ORYSJ; Glutathione reductase, cytosolic OS=Oryza sativa subsp. japonica GN=GRC2 PE=2 SV=2}	{dosa:Os02t0813500-01; K00383 GSR, gor glutathione reductase (NADPH) 1.8.1.7 ko00480; Metabolism; Metabolism of other amino acids; Glutathione metabolism | ko04918; Organismal Systems; Endocrine system; Thyroid hormone synthesis}	{At3g24170; KOG0405 Pyridine nucleotide-disulphide oxidoreductase Q Secondary metabolites biosynthesis, transport and catabolism ;}	{GO:0008033; tRNA processing; biological_process GO:0055114; oxidation-reduction process; biological_process GO:0045454; cell redox homeostasis; biological_process GO:0050660; flavin adenine dinucleotide binding; molecular_function GO:0016491; oxidoreductase activity; molecular_function GO:0051287; NAD binding; molecular_function}	{AY364467.1; Triticum monococcum cytosolic glutathione reductase (grc1) mRNA, complete cds}	{PF07992:Pyridine nucleotide-disulphide oxidoreductase PF02852:Pyridine nucleotide-disulphide oxidoreductase, dimerisation domain PF01134:Glucose inhibited division protein A PF02826:D-isomer specific 2-hydroxyacid dehydrogenase, NAD binding domain PF00070:Pyridine nucleotide-disulphide oxidoreductase PF12831:FAD dependent oxidoreductase}
	i0_LQ_FBL_c9205/f1p0/899	9.81667	15.55	14.7167	31.0167	22.5567	22.2367	16.8433	19.7367	24.46	22.52	{BAK08168.1; predicted protein [Hordeum vulgare subsp. vulgare]}	{sp|P48642|GSHRC_ORYSJ; Glutathione reductase, cytosolic OS=Oryza sativa subsp. japonica GN=GRC2 PE=2 SV=2}	{osa:4331112; K00383 GSR, gor glutathione reductase (NADPH) 1.8.1.7 ko00480; Metabolism; Metabolism of other amino acids; Glutathione metabolism | ko04918; Organismal Systems; Endocrine system; Thyroid hormone synthesis}	{At3g24170; KOG0405 Pyridine nucleotide-disulphide oxidoreductase Q Secondary metabolites biosynthesis, transport and catabolism ;}	{GO:0016491; oxidoreductase activity; molecular_function GO:0055114; oxidation-reduction process; biological_process GO:0045454; cell redox homeostasis; biological_process}	{AK376974.1; Hordeum vulgare subsp. vulgare mRNA for predicted protein, complete cds, clone: NIASHv3144M16}	{PF07992:Pyridine nucleotide-disulphide oxidoreductase PF02852:Pyridine nucleotide-disulphide oxidoreductase, dimerisation domain}
	i1_LQ_FBL_c41977/f1p4/2011	23.8167	33.36	32.5133	41.25	31.5967	28.4833	33.9333	23.74	26.32	34.4467	{BAF80309.1; cytosolic glutathione reductase [Hordeum vulgare subsp. vulgare]}	{sp|P48642|GSHRC_ORYSJ; Glutathione reductase, cytosolic OS=Oryza sativa subsp. japonica GN=GRC2 PE=2 SV=2}	{dosa:Os02t0813500-01; K00383 GSR, gor glutathione reductase (NADPH) 1.8.1.7 ko00480; Metabolism; Metabolism of other amino acids; Glutathione metabolism | ko04918; Organismal Systems; Endocrine system; Thyroid hormone synthesis}	{At3g24170; KOG0405 Pyridine nucleotide-disulphide oxidoreductase Q Secondary metabolites biosynthesis, transport and catabolism ;}	{GO:0055114; oxidation-reduction process; biological_process GO:0045454; cell redox homeostasis; biological_process GO:0050660; flavin adenine dinucleotide binding; molecular_function GO:0008033; tRNA processing; biological_process GO:0051287; NAD binding; molecular_function GO:0016491; oxidoreductase activity; molecular_function}	{AY364467.1; Triticum monococcum cytosolic glutathione reductase (grc1) mRNA, complete cds}	{PF02852:Pyridine nucleotide-disulphide oxidoreductase, dimerisation domain PF01134:Glucose inhibited division protein A PF02826:D-isomer specific 2-hydroxyacid dehydrogenase, NAD binding domain PF00070:Pyridine nucleotide-disulphide oxidoreductase PF07992:Pyridine nucleotide-disulphide oxidoreductase PF12831:FAD dependent oxidoreductase}
	i2_LQ_FBL_c16390/f1p5/2025	30.7833	62.98	67.2633	72.44	55.3667	38.77	52.3967	37.2067	32.4033	47.55	{BAF80309.1; cytosolic glutathione reductase [Hordeum vulgare subsp. vulgare]}	{sp|P48642|GSHRC_ORYSJ; Glutathione reductase, cytosolic OS=Oryza sativa subsp. japonica GN=GRC2 PE=2 SV=2}	{osa:4331112; K00383 GSR, gor glutathione reductase (NADPH) 1.8.1.7 ko00480; Metabolism; Metabolism of other amino acids; Glutathione metabolism | ko04918; Organismal Systems; Endocrine system; Thyroid hormone synthesis}	{At3g24170; KOG0405 Pyridine nucleotide-disulphide oxidoreductase Q Secondary metabolites biosynthesis, transport and catabolism ;}	{GO:0008033; tRNA processing; biological_process GO:0050660; flavin adenine dinucleotide binding; molecular_function GO:0055114; oxidation-reduction process; biological_process GO:0045454; cell redox homeostasis; biological_process GO:0016491; oxidoreductase activity; molecular_function GO:0051287; NAD binding; molecular_function}	{AY364467.1; Triticum monococcum cytosolic glutathione reductase (grc1) mRNA, complete cds}	{PF07992:Pyridine nucleotide-disulphide oxidoreductase PF00070:Pyridine nucleotide-disulphide oxidoreductase PF01134:Glucose inhibited division protein A PF02852:Pyridine nucleotide-disulphide oxidoreductase, dimerisation domain PF02826:D-isomer specific 2-hydroxyacid dehydrogenase, NAD binding domain}
GSTs（13）	i2_HQ_FBL_c27431/f3p14/2122	0.216667	4.53333	15.0733	8.16667	8.88333	0.29	0.86	0.74	1.10333	2.42667	{BAJ93446.1; predicted protein [Hordeum vulgare subsp. vulgare]}	{sp|Q03664|GSTX3_TOBAC; Probable glutathione S-transferase OS=Nicotiana tabacum PE=2 SV=1}	{obr:102702987; K00799 GST, gst glutathione S-transferase 2.5.1.18 ko00480; Metabolism; Metabolism of other amino acids; Glutathione metabolism | ko00980; Metabolism; Xenobiotics biodegradation and metabolism; Metabolism of xenobiotics by cytochrome P450 | ko00982; Metabolism; Xenobiotics biodegradation and metabolism; Drug metabolism - cytochrome P450 | ko05204; Human Diseases; Cancers: Overview…	{At3g09270; KOG0406 Glutathione S-transferase O Posttranslational modification, protein turnover, chaperones ;}	{GO:0005515; protein binding; molecular_function}	{AK362242.1; Hordeum vulgare subsp. vulgare mRNA for predicted protein, complete cds, clone: NIASHv2003J17}	{PF02798:Glutathione S-transferase, N-terminal domain PF13417:Glutathione S-transferase, N-terminal domain PF13409:Glutathione S-transferase, N-terminal domain}
	i0_LQ_FBL_c14014/f1p6/903	3.60333	66.86	66.7167	63.99	6.28667	0.56	3.98667	3.81667	1.00667	1.75	{BAJ94320.1; predicted protein [Hordeum vulgare subsp. vulgare]}	{sp|Q06398|GSTU6_ORYSJ; Probable glutathione S-transferase GSTU6 OS=Oryza sativa subsp. japonica GN=GSTU6 PE=2 SV=2}	{bdi:100846577; K00799 GST, gst glutathione S-transferase 2.5.1.18 ko00480; Metabolism; Metabolism of other amino acids; Glutathione metabolism | ko00980; Metabolism; Xenobiotics biodegradation and metabolism; Metabolism of xenobiotics by cytochrome P450 | ko00982; Metabolism; Xenobiotics biodegradation and metabolism; Drug metabolism - cytochrome P450 | ko05204; Human Diseases; Cancers: Overview…	{At1g10360; KOG0406 Glutathione S-transferase O Posttranslational modification, protein turnover, chaperones ;}	{GO:0005515; protein binding; molecular_function}	{FP095915.1; Phyllostachys edulis cDNA clone: bphyem115c16, full insert sequence}	{PF13409:Glutathione S-transferase, N-terminal domain PF13417:Glutathione S-transferase, N-terminal domain PF02798:Glutathione S-transferase, N-terminal domain}
	i0_LQ_FBL_c14126/f1p0/949	0.433333	16.3133	23.0567	24.96	8.31667	0.576667	8.77	5.29667	9.17	11.3967	{BAJ93446.1; predicted protein [Hordeum vulgare subsp. vulgare]}	{sp|P32111|GSTX1_SOLTU; Probable glutathione S-transferase OS=Solanum tuberosum GN=PRP1 PE=2 SV=1}	{sbi:SORBI_03g045800; K00799 GST, gst glutathione S-transferase 2.5.1.18 ko00480; Metabolism; Metabolism of other amino acids; Glutathione metabolism | ko00980; Metabolism; Xenobiotics biodegradation and metabolism; Metabolism of xenobiotics by cytochrome P450 | ko00982; Metabolism; Xenobiotics biodegradation and metabolism; Drug metabolism - cytochrome P450 | ko05204; Human Diseases; Cancers: Ov…	{At2g29420; KOG0406 Glutathione S-transferase O Posttranslational modification, protein turnover, chaperones ;}	{GO:0005515; protein binding; molecular_function}	{AK362242.1; Hordeum vulgare subsp. vulgare mRNA for predicted protein, complete cds, clone: NIASHv2003J17}	{PF13417:Glutathione S-transferase, N-terminal domain PF02798:Glutathione S-transferase, N-terminal domain PF13409:Glutathione S-transferase, N-terminal domain}
	i1_LQ_FBL_c101039/f1p0/1378	0.493333	7.82	19.2367	10.57	8.47667	0.586667	5.06333	3.43	5.26333	6.53	{BAJ93446.1; predicted protein [Hordeum vulgare subsp. vulgare]}	{sp|Q03664|GSTX3_TOBAC; Probable glutathione S-transferase OS=Nicotiana tabacum PE=2 SV=1}	{obr:102702987; K00799 GST, gst glutathione S-transferase 2.5.1.18 ko00480; Metabolism; Metabolism of other amino acids; Glutathione metabolism | ko00980; Metabolism; Xenobiotics biodegradation and metabolism; Metabolism of xenobiotics by cytochrome P450 | ko00982; Metabolism; Xenobiotics biodegradation and metabolism; Drug metabolism - cytochrome P450 | ko05204; Human Diseases; Cancers: Overview…	{At3g09270; KOG0406 Glutathione S-transferase O Posttranslational modification, protein turnover, chaperones ;}	{GO:0005515; protein binding; molecular_function}	{AK362242.1; Hordeum vulgare subsp. vulgare mRNA for predicted protein, complete cds, clone: NIASHv2003J17}	{PF13417:Glutathione S-transferase, N-terminal domain PF02798:Glutathione S-transferase, N-terminal domain PF13409:Glutathione S-transferase, N-terminal domain}
	i1_LQ_FBL_c50633/f1p0/1345	0.64	16.2467	28.42	26.47	14.5767	0.676667	6.38667	4.30333	5.36333	11.6833	{BAJ93446.1; predicted protein [Hordeum vulgare subsp. vulgare]}	{sp|Q03664|GSTX3_TOBAC; Probable glutathione S-transferase OS=Nicotiana tabacum PE=2 SV=1}	{obr:102702987; K00799 GST, gst glutathione S-transferase 2.5.1.18 ko00480; Metabolism; Metabolism of other amino acids; Glutathione metabolism | ko00980; Metabolism; Xenobiotics biodegradation and metabolism; Metabolism of xenobiotics by cytochrome P450 | ko00982; Metabolism; Xenobiotics biodegradation and metabolism; Drug metabolism - cytochrome P450 | ko05204; Human Diseases; Cancers: Overview…	{At3g09270; KOG0406 Glutathione S-transferase O Posttranslational modification, protein turnover, chaperones ;}	{GO:0005515; protein binding; molecular_function}	{AK362242.1; Hordeum vulgare subsp. vulgare mRNA for predicted protein, complete cds, clone: NIASHv2003J17}	{PF13417:Glutathione S-transferase, N-terminal domain PF02798:Glutathione S-transferase, N-terminal domain PF13409:Glutathione S-transferase, N-terminal domain}
	i0_LQ_FBL_c12653/f2p2/986	1.02333	37.1967	57.4933	66.0833	18.07	1.33333	7.80333	5.91667	5.47667	14.22	{BAJ93446.1; predicted protein [Hordeum vulgare subsp. vulgare]}	{sp|Q03664|GSTX3_TOBAC; Probable glutathione S-transferase OS=Nicotiana tabacum PE=2 SV=1}	{obr:102702987; K00799 GST, gst glutathione S-transferase 2.5.1.18 ko00480; Metabolism; Metabolism of other amino acids; Glutathione metabolism | ko00980; Metabolism; Xenobiotics biodegradation and metabolism; Metabolism of xenobiotics by cytochrome P450 | ko00982; Metabolism; Xenobiotics biodegradation and metabolism; Drug metabolism - cytochrome P450 | ko05204; Human Diseases; Cancers: Overview…	{At3g09270; KOG0406 Glutathione S-transferase O Posttranslational modification, protein turnover, chaperones ;}	{GO:0005515; protein binding; molecular_function}	{AK362242.1; Hordeum vulgare subsp. vulgare mRNA for predicted protein, complete cds, clone: NIASHv2003J17}	{PF13417:Glutathione S-transferase, N-terminal domain PF02798:Glutathione S-transferase, N-terminal domain PF13409:Glutathione S-transferase, N-terminal domain}
	i1_HQ_FBL_c16533/f2p0/1191	6.92333	30.16	27.3533	28.2367	12.91	1.35	10.3033	5.23667	3.87333	1.89667	{BAJ86721.1; predicted protein [Hordeum vulgare subsp. vulgare]}	{sp|Q8H8U5|IN21B_ORYSJ; Protein IN2-1 homolog B OS=Oryza sativa subsp. japonica GN=GSTZ5 PE=2 SV=1}	{bdi:100842990; K00799 GST, gst glutathione S-transferase 2.5.1.18 ko00480; Metabolism; Metabolism of other amino acids; Glutathione metabolism | ko00980; Metabolism; Xenobiotics biodegradation and metabolism; Metabolism of xenobiotics by cytochrome P450 | ko00982; Metabolism; Xenobiotics biodegradation and metabolism; Drug metabolism - cytochrome P450 | ko05204; Human Diseases; Cancers: Overview…	{At5g02790; KOG0406 Glutathione S-transferase O Posttranslational modification, protein turnover, chaperones ;}	{NA}	{AK355502.1; Hordeum vulgare subsp. vulgare mRNA for predicted protein, complete cds, clone: NIASHv1021K07}	{NA}
	i0_LQ_FBL_c8914/f1p3/714	9.29333	23.3867	12.9967	10.9733	3.91667	2.82	5.51333	2.98333	2.66	1.83	{BAJ94320.1; predicted protein [Hordeum vulgare subsp. vulgare]}	{sp|Q06398|GSTU6_ORYSJ; Probable glutathione S-transferase GSTU6 OS=Oryza sativa subsp. japonica GN=GSTU6 PE=2 SV=2}	{ats:F775_31691; K00799 GST, gst glutathione S-transferase 2.5.1.18 ko00480; Metabolism; Metabolism of other amino acids; Glutathione metabolism | ko00980; Metabolism; Xenobiotics biodegradation and metabolism; Metabolism of xenobiotics by cytochrome P450 | ko00982; Metabolism; Xenobiotics biodegradation and metabolism; Drug metabolism - cytochrome P450 | ko05204; Human Diseases; Cancers: Overvie…	{At1g59700; KOG0406 Glutathione S-transferase O Posttranslational modification, protein turnover, chaperones ;}	{NA}	{NA}	{NA}
	i2_LQ_FBL_c96646/f1p6/2207	127.99	376.997	634.137	415.31	602.407	32.1233	104.837	75.9133	34.17	130.82	{BAJ86721.1; predicted protein [Hordeum vulgare subsp. vulgare]}	{sp|Q8H8U5|IN21B_ORYSJ; Protein IN2-1 homolog B OS=Oryza sativa subsp. japonica GN=GSTZ5 PE=2 SV=1}	{bdi:100842990; K00799 GST, gst glutathione S-transferase 2.5.1.18 ko00480; Metabolism; Metabolism of other amino acids; Glutathione metabolism | ko00980; Metabolism; Xenobiotics biodegradation and metabolism; Metabolism of xenobiotics by cytochrome P450 | ko00982; Metabolism; Xenobiotics biodegradation and metabolism; Drug metabolism - cytochrome P450 | ko05204; Human Diseases; Cancers: Overview…	{At5g02790; KOG0406 Glutathione S-transferase O Posttranslational modification, protein turnover, chaperones ;}	{GO:0006412; translation; biological_process GO:0005840; ribosome; cellular_component GO:0005515; protein binding; molecular_function GO:0003735; structural constituent of ribosome; molecular_function}	{JF489233.1; Secale cereale external transcribed spacer, 18S ribosomal RNA gene, internal transcribed spacer 1, 5.8S ribosomal RNA gene, and internal transcribed spacer 2, complete sequence; and 26S ribosomal RNA gene, partial sequence}	{PF13409:Glutathione S-transferase, N-terminal domain PF10484:Mitochondrial ribosomal protein S23 PF13417:Glutathione S-transferase, N-terminal domain PF02798:Glutathione S-transferase, N-terminal domain}
	i1_LQ_FBL_c17991/f1p38/1072	6.57667	21.0167	42.2567	49.4367	20.67	35.7767	66.4633	66.4267	15.0833	16.3033	{BAJ95021.1; predicted protein [Hordeum vulgare subsp. vulgare]}	{sp|Q10CE7|GSTU1_ORYSJ; Probable glutathione S-transferase GSTU1 OS=Oryza sativa subsp. japonica GN=GSTU1 PE=1 SV=1}	{bdi:100846750; K00799 GST, gst glutathione S-transferase 2.5.1.18 ko00480; Metabolism; Metabolism of other amino acids; Glutathione metabolism | ko00980; Metabolism; Xenobiotics biodegradation and metabolism; Metabolism of xenobiotics by cytochrome P450 | ko00982; Metabolism; Xenobiotics biodegradation and metabolism; Drug metabolism - cytochrome P450 | ko05204; Human Diseases; Cancers: Overview…	{At1g17180; KOG0406 Glutathione S-transferase O Posttranslational modification, protein turnover, chaperones ;}	{NA}	{AK363818.1; Hordeum vulgare subsp. vulgare mRNA for predicted protein, complete cds, clone: NIASHv2019C20}	{NA}
	i1_LQ_FBL_c77363/f1p0/1997	68.7733	167.133	77.96	107.997	135.667	44.36	100.787	62.9833	68.14	100.877	{BAJ90031.1; predicted protein [Hordeum vulgare subsp. vulgare]}	{sp|P04907|GSTF3_MAIZE; Glutathione S-transferase 3 OS=Zea mays GN=GST3 PE=1 SV=4}	{osa:4326828; K00799 GST, gst glutathione S-transferase 2.5.1.18 ko00480; Metabolism; Metabolism of other amino acids; Glutathione metabolism | ko00980; Metabolism; Xenobiotics biodegradation and metabolism; Metabolism of xenobiotics by cytochrome P450 | ko00982; Metabolism; Xenobiotics biodegradation and metabolism; Drug metabolism - cytochrome P450 | ko05204; Human Diseases; Cancers: Overview; …	{At3g62760; KOG0867 Glutathione S-transferase O Posttranslational modification, protein turnover, chaperones ;}	{GO:0005515; protein binding; molecular_function}	{AK358820.1; Hordeum vulgare subsp. vulgare mRNA for predicted protein, complete cds, clone: NIASHv1083M05}	{PF02798:Glutathione S-transferase, N-terminal domain PF13417:Glutathione S-transferase, N-terminal domain PF13409:Glutathione S-transferase, N-terminal domain}
	i0_LQ_FBL_c9932/f1p0/941	5.9	13.72	11.4333	16.63	13.25	72.6267	69.39	22.6833	32.7833	59.9933	{BAK01058.1; predicted protein [Hordeum vulgare subsp. vulgare]}	{sp|P46420|GSTF4_MAIZE; Glutathione S-transferase 4 OS=Zea mays GN=GST4 PE=1 SV=2}	{sita:101783067; K00799 GST, gst glutathione S-transferase 2.5.1.18 ko00480; Metabolism; Metabolism of other amino acids; Glutathione metabolism | ko00980; Metabolism; Xenobiotics biodegradation and metabolism; Metabolism of xenobiotics by cytochrome P450 | ko00982; Metabolism; Xenobiotics biodegradation and metabolism; Drug metabolism - cytochrome P450 | ko05204; Human Diseases; Cancers: Overvie…	{At3g62760; KOG0867 Glutathione S-transferase O Posttranslational modification, protein turnover, chaperones ;}	{GO:0005515; protein binding; molecular_function}	{AK334141.1; Triticum aestivum cDNA, clone: WT009_O03, cultivar: Chinese Spring}	{PF02798:Glutathione S-transferase, N-terminal domain PF13417:Glutathione S-transferase, N-terminal domain PF13409:Glutathione S-transferase, N-terminal domain}
	i0_HQ_FBL_c2263/f3p0/908	128.6	255.927	185.02	175.3	182.997	89.8167	172.927	147.813	117.86	97.5167	{BAJ90031.1; predicted protein [Hordeum vulgare subsp. vulgare]}	{sp|P04907|GSTF3_MAIZE; Glutathione S-transferase 3 OS=Zea mays GN=GST3 PE=1 SV=4}	{obr:102721333; K00799 GST, gst glutathione S-transferase 2.5.1.18 ko00480; Metabolism; Metabolism of other amino acids; Glutathione metabolism | ko00980; Metabolism; Xenobiotics biodegradation and metabolism; Metabolism of xenobiotics by cytochrome P450 | ko00982; Metabolism; Xenobiotics biodegradation and metabolism; Drug metabolism - cytochrome P450 | ko05204; Human Diseases; Cancers: Overview…	{At3g62760; KOG0867 Glutathione S-transferase O Posttranslational modification, protein turnover, chaperones ;}	{GO:0005515; protein binding; molecular_function}	{AK358820.1; Hordeum vulgare subsp. vulgare mRNA for predicted protein, complete cds, clone: NIASHv1083M05}	{PF02798:Glutathione S-transferase, N-terminal domain PF13417:Glutathione S-transferase, N-terminal domain PF13409:Glutathione S-transferase, N-terminal domain}
PODs（10）	i2_LQ_FBL_c54046/f1p5/2374	0.466667	2.11667	3.67333	6.58333	4.81	2.71667	17.97	33.2733	39.57	44.82	{BAJ95499.1; predicted protein [Hordeum vulgare subsp. vulgare]}	{sp|A5H8G4|PER1_MAIZE; Peroxidase 1 OS=Zea mays GN=PER1 PE=1 SV=1}	{bdi:100846912; K00430 E1.11.1.7 peroxidase 1.11.1.7 ko00940; Metabolism; Biosynthesis of other secondary metabolites; Phenylpropanoid biosynthesis}	{NA}	{GO:0055114; oxidation-reduction process; biological_process GO:0006979; response to oxidative stress; biological_process GO:0004601; peroxidase activity; molecular_function GO:0020037; heme binding; molecular_function}	{AK364296.1; Hordeum vulgare subsp. vulgare mRNA for predicted protein, complete cds, clone: NIASHv2023I10}	{PF00141:Peroxidase}
	i1_LQ_FBL_c13136/f1p0/1344	0.126667	1.06	2.54333	3.49	10.3633	2.74333	10.4233	12.65	16.7833	27.6267	{BAJ95499.1; predicted protein [Hordeum vulgare subsp. vulgare]}	{sp|A5H8G4|PER1_MAIZE; Peroxidase 1 OS=Zea mays GN=PER1 PE=1 SV=1}	{bdi:100821101; K00430 E1.11.1.7 peroxidase 1.11.1.7 ko00940; Metabolism; Biosynthesis of other secondary metabolites; Phenylpropanoid biosynthesis}	{NA}	{GO:0020037; heme binding; molecular_function GO:0004601; peroxidase activity; molecular_function GO:0055114; oxidation-reduction process; biological_process GO:0006979; response to oxidative stress; biological_process}	{AK364296.1; Hordeum vulgare subsp. vulgare mRNA for predicted protein, complete cds, clone: NIASHv2023I10}	{PF00141:Peroxidase}
	i1_HQ_FBL_c33104/f2p0/1311	0.426667	23.77	12.1567	22.6133	3.27667	4.35333	20.5533	20.98	16.0467	20.5067	{BAJ86089.1; predicted protein [Hordeum vulgare subsp. vulgare]}	{sp|Q9FEQ8|PER2_MAIZE; Peroxidase 2 OS=Zea mays GN=PER2 PE=2 SV=1}	{ats:F775_28055; K00430 E1.11.1.7 peroxidase 1.11.1.7 ko00940; Metabolism; Biosynthesis of other secondary metabolites; Phenylpropanoid biosynthesis}	{NA}	{GO:0055114; oxidation-reduction process; biological_process GO:0006979; response to oxidative stress; biological_process GO:0004601; peroxidase activity; molecular_function GO:0020037; heme binding; molecular_function}	{AK252766.1; Hordeum vulgare subsp. vulgare cDNA clone: FLbaf172c10, mRNA sequence}	{PF00141:Peroxidase}
	i1_LQ_FBL_c68110/f1p0/1182	1.56333	6.28	4.17	8.36	5.98333	11.36	4.72	5.62667	6.57667	4.13667	{BAJ85219.1; predicted protein [Hordeum vulgare subsp. vulgare]}	{sp|Q96509|PER55_ARATH; Peroxidase 55 OS=Arabidopsis thaliana GN=PER55 PE=1 SV=1}	{sita:101772496; K00430 E1.11.1.7 peroxidase 1.11.1.7 ko00940; Metabolism; Biosynthesis of other secondary metabolites; Phenylpropanoid biosynthesis}	{NA}	{GO:0055114; oxidation-reduction process; biological_process GO:0006979; response to oxidative stress; biological_process GO:0004601; peroxidase activity; molecular_function GO:0020037; heme binding; molecular_function}	{AK354000.1; Hordeum vulgare subsp. vulgare mRNA for predicted protein, complete cds, clone: NIASHv1004F06}	{PF00141:Peroxidase}
	i1_LQ_FBL_c97683/f1p0/1277	1.15333	2.22	1.21333	1.27667	0.833333	12.1367	110.04	139.217	133.113	205.353	{BAK06463.1; predicted protein [Hordeum vulgare subsp. vulgare]}	{sp|A7NY33|PER4_VITVI; Peroxidase 4 OS=Vitis vinifera GN=GSVIVT00023967001 PE=1 SV=1}	{egu:105045942; K00430 E1.11.1.7 peroxidase 1.11.1.7 ko00940; Metabolism; Biosynthesis of other secondary metabolites; Phenylpropanoid biosynthesis}	{NA}	{GO:0006979; response to oxidative stress; biological_process GO:0055114; oxidation-reduction process; biological_process GO:0004601; peroxidase activity; molecular_function GO:0020037; heme binding; molecular_function}	{AK375268.1; Hordeum vulgare subsp. vulgare mRNA for predicted protein, complete cds, clone: NIASHv3089H18}	{PF00141:Peroxidase}
	i1_LQ_FBL_c14334/f1p0/1394	0.866667	1.25	2.06333	1.88667	8.68333	15.72	66.6267	45.9667	37.6867	83.95	{BAJ95499.1; predicted protein [Hordeum vulgare subsp. vulgare]}	{sp|A5H8G4|PER1_MAIZE; Peroxidase 1 OS=Zea mays GN=PER1 PE=1 SV=1}	{bdi:100846912; K00430 E1.11.1.7 peroxidase 1.11.1.7 ko00940; Metabolism; Biosynthesis of other secondary metabolites; Phenylpropanoid biosynthesis}	{NA}	{GO:0055114; oxidation-reduction process; biological_process GO:0006979; response to oxidative stress; biological_process GO:0020037; heme binding; molecular_function GO:0004601; peroxidase activity; molecular_function}	{AK364296.1; Hordeum vulgare subsp. vulgare mRNA for predicted protein, complete cds, clone: NIASHv2023I10}	{PF00141:Peroxidase}
	i1_HQ_FBL_c4692/f2p1/1197	0.0733333	1.98	1.19	0.503333	0.883333	16.5667	125.937	105.867	57.29	109.81	{BAK02942.1; predicted protein [Hordeum vulgare subsp. vulgare]}	{sp|P22195|PER1_ARAHY; Cationic peroxidase 1 OS=Arachis hypogaea GN=PNC1 PE=1 SV=2}	{zma:103645835; K00430 E1.11.1.7 peroxidase 1.11.1.7 ko00940; Metabolism; Biosynthesis of other secondary metabolites; Phenylpropanoid biosynthesis}	{NA}	{GO:0004601; peroxidase activity; molecular_function GO:0020037; heme binding; molecular_function GO:0006979; response to oxidative stress; biological_process GO:0055114; oxidation-reduction process; biological_process}	{AK335370.1; Triticum aestivum cDNA, clone: WT012_L18, cultivar: Chinese Spring}	{PF00141:Peroxidase}
	i1_HQ_FBL_c1298/f8p0/1372	6.67	33.0067	66.1	64.04	55.84	27.86	343.383	420.04	305.933	679.59	{BAJ95499.1; predicted protein [Hordeum vulgare subsp. vulgare]}	{sp|A5H8G4|PER1_MAIZE; Peroxidase 1 OS=Zea mays GN=PER1 PE=1 SV=1}	{bdi:100821101; K00430 E1.11.1.7 peroxidase 1.11.1.7 ko00940; Metabolism; Biosynthesis of other secondary metabolites; Phenylpropanoid biosynthesis}	{NA}	{GO:0020037; heme binding; molecular_function GO:0004601; peroxidase activity; molecular_function GO:0006979; response to oxidative stress; biological_process GO:0055114; oxidation-reduction process; biological_process}	{AK364296.1; Hordeum vulgare subsp. vulgare mRNA for predicted protein, complete cds, clone: NIASHv2023I10}	{PF00141:Peroxidase}
	i1_HQ_FBL_c120850/f2p0/1176	5.71	6.88	7.24333	6.65667	11.9933	74.5933	133.67	153.25	125.013	82.5833	{BAK00331.1; predicted protein [Hordeum vulgare subsp. vulgare]}	{sp|P84516|PER1_SORBI; Cationic peroxidase SPC4 OS=Sorghum bicolor GN=Sb03g046810 PE=1 SV=2}	{ats:F775_25880; K00430 E1.11.1.7 peroxidase 1.11.1.7 ko00940; Metabolism; Biosynthesis of other secondary metabolites; Phenylpropanoid biosynthesis}	{NA}	{GO:0006979; response to oxidative stress; biological_process GO:0055114; oxidation-reduction process; biological_process GO:0004601; peroxidase activity; molecular_function GO:0020037; heme binding; molecular_function}	{AK369129.1; Hordeum vulgare subsp. vulgare mRNA for predicted protein, complete cds, clone: NIASHv2085J23}	{PF00141:Peroxidase}
	i1_LQ_FBL_c79201/f2p0/1239	0.75	0.403333	0.576667	0.326667	0.686667	92.92	298.923	208.667	286.223	291.597	{BAJ84815.1; predicted protein [Hordeum vulgare subsp. vulgare]}	{sp|Q96520|PER12_ARATH; Peroxidase 12 OS=Arabidopsis thaliana GN=PER12 PE=1 SV=1}	{ats:F775_05002; K00430 E1.11.1.7 peroxidase 1.11.1.7 ko00940; Metabolism; Biosynthesis of other secondary metabolites; Phenylpropanoid biosynthesis}	{NA}	{GO:0006979; response to oxidative stress; biological_process GO:0055114; oxidation-reduction process; biological_process GO:0020037; heme binding; molecular_function GO:0004601; peroxidase activity; molecular_function}	{AK353596.1; Hordeum vulgare subsp. vulgare mRNA for predicted protein, complete cds, clone: NIASHv1001F12}	{PF00141:Peroxidase}
P5CRs（3）	i1_LQ_FBL_c144488/f1p0/1014	4.81333	41.96	59.6633	71.22	87.5333	5.09333	10.9967	13.3667	9.98667	7.62667	{AAW82908.1; pyrroline-5-carboxylate reductase [Triticum aestivum]}	{sp|Q04708|P5CR_PEA; Pyrroline-5-carboxylate reductase OS=Pisum sativum GN=PROC PE=2 SV=1}	{osa:4325755; K00286 proC pyrroline-5-carboxylate reductase 1.5.1.2 ko01230; Metabolism; Global and overview maps; Biosynthesis of amino acids | ko00330; Metabolism; Amino acid metabolism; Arginine and proline metabolism}	{At5g14800; KOG3124 Pyrroline-5-carboxylate reductase E Amino acid transport and metabolism ;}	{GO:0006571; tyrosine biosynthetic process; biological_process GO:0046168; glycerol-3-phosphate catabolic process; biological_process GO:0055114; oxidation-reduction process; biological_process GO:0016616; oxidoreductase activity, acting on the CH-OH group of donors, NAD or NADP as acceptor; molecular_function GO:0008677; 2-dehydropantoate 2-reductase activity; molecular_function GO:0004665; prep…	{AK332929.1; Triticum aestivum cDNA, clone: WT005_D15, cultivar: Chinese Spring}	{PF01210:NAD-dependent glycerol-3-phosphate dehydrogenase N-terminus PF02153:Prephenate dehydrogenase PF02558:Ketopantoate reductase PanE/ApbA PF03446:NAD binding domain of 6-phosphogluconate dehydrogenase}
	i1_LQ_FBL_c17183/f1p0/1136	1.71333	30.9933	46.69	53.88	50.13	1.38333	4.16333	5.94333	3.07	1.68667	{AAW82908.1; pyrroline-5-carboxylate reductase [Triticum aestivum]}	{sp|Q04708|P5CR_PEA; Pyrroline-5-carboxylate reductase OS=Pisum sativum GN=PROC PE=2 SV=1}	{osa:4325755; K00286 proC pyrroline-5-carboxylate reductase 1.5.1.2 ko01230; Metabolism; Global and overview maps; Biosynthesis of amino acids | ko00330; Metabolism; Amino acid metabolism; Arginine and proline metabolism}	{At5g14800; KOG3124 Pyrroline-5-carboxylate reductase E Amino acid transport and metabolism ;}	{GO:0055114; oxidation-reduction process; biological_process GO:0016616; oxidoreductase activity, acting on the CH-OH group of donors, NAD or NADP as acceptor; molecular_function GO:0006571; tyrosine biosynthetic process; biological_process GO:0046168; glycerol-3-phosphate catabolic process; biological_process GO:0004665; prephenate dehydrogenase (NADP+) activity; molecular_function GO:0008677; 2…	{AK332929.1; Triticum aestivum cDNA, clone: WT005_D15, cultivar: Chinese Spring}	{PF02558:Ketopantoate reductase PanE/ApbA PF03446:NAD binding domain of 6-phosphogluconate dehydrogenase PF01210:NAD-dependent glycerol-3-phosphate dehydrogenase N-terminus PF02826:D-isomer specific 2-hydroxyacid dehydrogenase, NAD binding domain PF02153:Prephenate dehydrogenase}
	i1_LQ_FBL_c82084/f1p0/1133	1.69	29.92	41	40.1333	47.47	1.50667	3.95	6.42	3.87	2.79	{AAW82908.1; pyrroline-5-carboxylate reductase [Triticum aestivum]}	{sp|Q04708|P5CR_PEA; Pyrroline-5-carboxylate reductase OS=Pisum sativum GN=PROC PE=2 SV=1}	{osa:4325755; K00286 proC pyrroline-5-carboxylate reductase 1.5.1.2 ko01230; Metabolism; Global and overview maps; Biosynthesis of amino acids | ko00330; Metabolism; Amino acid metabolism; Arginine and proline metabolism}	{At5g14800; KOG3124 Pyrroline-5-carboxylate reductase E Amino acid transport and metabolism ;}	{GO:0046168; glycerol-3-phosphate catabolic process; biological_process GO:0006571; tyrosine biosynthetic process; biological_process GO:0016616; oxidoreductase activity, acting on the CH-OH group of donors, NAD or NADP as acceptor; molecular_function GO:0055114; oxidation-reduction process; biological_process GO:0004665; prephenate dehydrogenase (NADP+) activity; molecular_function GO:0008677; 2…	{AK332929.1; Triticum aestivum cDNA, clone: WT005_D15, cultivar: Chinese Spring}	{PF02558:Ketopantoate reductase PanE/ApbA PF03446:NAD binding domain of 6-phosphogluconate dehydrogenase PF01210:NAD-dependent glycerol-3-phosphate dehydrogenase N-terminus PF02826:D-isomer specific 2-hydroxyacid dehydrogenase, NAD binding domain PF02153:Prephenate dehydrogenase}
P5CSs（8）	i2_LQ_FBL_c13487/f1p7/2260	4.01	24.5767	34.5633	12.61	42.1167	3.09	6.90667	4.51667	2.35333	5.11	{AAX35536.1; delta 1-pyrroline-5-carboxylate synthetase [Triticum aestivum]}	{sp|O04226|P5CS_ORYSJ; Delta-1-pyrroline-5-carboxylate synthase OS=Oryza sativa subsp. japonica GN=P5CS PE=2 SV=2}	{ats:F775_30562; K12657 ALDH18A1, P5CS delta-1-pyrroline-5-carboxylate synthetase [EC:2.7.2.11 1.2.1.41] 2.7.2.11,1.2.1.41 ko01230; Metabolism; Global and overview maps; Biosynthesis of amino acids | ko00330; Metabolism; Amino acid metabolism; Arginine and proline metabolism}	{At2g39800_2; KOG4165 Gamma-glutamyl phosphate reductase E Amino acid transport and metabolism ;}	{GO:0055114; oxidation-reduction process; biological_process GO:0008152; NA GO:0016491; oxidoreductase activity; molecular_function}	{AK249154.1; Hordeum vulgare subsp. vulgare cDNA clone: FLbaf14g01, mRNA sequence}	{PF00171:Aldehyde dehydrogenase family}
	i2_LQ_FBL_c52211/f1p1/2666	2.36333	22.7267	27.56	45.22	24.51	1.84667	4.29667	5.07	7.6	2.67333	{AAX35536.1; delta 1-pyrroline-5-carboxylate synthetase [Triticum aestivum]}	{sp|O04226|P5CS_ORYSJ; Delta-1-pyrroline-5-carboxylate synthase OS=Oryza sativa subsp. japonica GN=P5CS PE=2 SV=2}	{ats:F775_30562; K12657 ALDH18A1, P5CS delta-1-pyrroline-5-carboxylate synthetase [EC:2.7.2.11 1.2.1.41] 2.7.2.11,1.2.1.41 ko01230; Metabolism; Global and overview maps; Biosynthesis of amino acids | ko00330; Metabolism; Amino acid metabolism; Arginine and proline metabolism}	{At2g39800_2; KOG4165 Gamma-glutamyl phosphate reductase E Amino acid transport and metabolism ;}	{GO:0016491; oxidoreductase activity; molecular_function GO:0008152; NA GO:0055114; oxidation-reduction process; biological_process}	{AK249154.1; Hordeum vulgare subsp. vulgare cDNA clone: FLbaf14g01, mRNA sequence}	{PF00171:Aldehyde dehydrogenase family}
	i3_HQ_FBL_c16403/f2p1/3064	1.70333	20.47	26.2633	11.25	16.1633	1.42667	2.88	4.15	2.80333	2.64667	{AAX35536.1; delta 1-pyrroline-5-carboxylate synthetase [Triticum aestivum]}	{sp|O04226|P5CS_ORYSJ; Delta-1-pyrroline-5-carboxylate synthase OS=Oryza sativa subsp. japonica GN=P5CS PE=2 SV=2}	{ats:F775_30562; K12657 ALDH18A1, P5CS delta-1-pyrroline-5-carboxylate synthetase [EC:2.7.2.11 1.2.1.41] 2.7.2.11,1.2.1.41 ko01230; Metabolism; Global and overview maps; Biosynthesis of amino acids | ko00330; Metabolism; Amino acid metabolism; Arginine and proline metabolism}	{At2g39800_2; KOG4165 Gamma-glutamyl phosphate reductase E Amino acid transport and metabolism ;}	{GO:0055114; oxidation-reduction process; biological_process GO:0016491; oxidoreductase activity; molecular_function GO:0008152; NA}	{AK249154.1; Hordeum vulgare subsp. vulgare cDNA clone: FLbaf14g01, mRNA sequence}	{PF00171:Aldehyde dehydrogenase family}
	i2_HQ_FBL_c6914/f2p1/2890	1.57667	13.6933	17.53	32.5033	17.3	2.52	4.79333	8.75333	6.09667	2.05	{AAX35536.1; delta 1-pyrroline-5-carboxylate synthetase [Triticum aestivum]}	{sp|O04226|P5CS_ORYSJ; Delta-1-pyrroline-5-carboxylate synthase OS=Oryza sativa subsp. japonica GN=P5CS PE=2 SV=2}	{ats:F775_30562; K12657 ALDH18A1, P5CS delta-1-pyrroline-5-carboxylate synthetase [EC:2.7.2.11 1.2.1.41] 2.7.2.11,1.2.1.41 ko01230; Metabolism; Global and overview maps; Biosynthesis of amino acids | ko00330; Metabolism; Amino acid metabolism; Arginine and proline metabolism}	{At2g39800_2; KOG4165 Gamma-glutamyl phosphate reductase E Amino acid transport and metabolism ;}	{GO:0008152; NA GO:0016491; oxidoreductase activity; molecular_function GO:0055114; oxidation-reduction process; biological_process}	{AK249154.1; Hordeum vulgare subsp. vulgare cDNA clone: FLbaf14g01, mRNA sequence}	{PF00171:Aldehyde dehydrogenase family}
	i2_LQ_FBL_c113404/f1p3/2808	1.49667	15.4533	12.4167	12.0433	16.9633	1.74333	3.03	3.06	3.06333	2.28	{AAX35536.1; delta 1-pyrroline-5-carboxylate synthetase [Triticum aestivum]}	{sp|O04226|P5CS_ORYSJ; Delta-1-pyrroline-5-carboxylate synthase OS=Oryza sativa subsp. japonica GN=P5CS PE=2 SV=2}	{ats:F775_30562; K12657 ALDH18A1, P5CS delta-1-pyrroline-5-carboxylate synthetase [EC:2.7.2.11 1.2.1.41] 2.7.2.11,1.2.1.41 ko01230; Metabolism; Global and overview maps; Biosynthesis of amino acids | ko00330; Metabolism; Amino acid metabolism; Arginine and proline metabolism}	{At2g39800_2; KOG4165 Gamma-glutamyl phosphate reductase E Amino acid transport and metabolism ;}	{GO:0016491; oxidoreductase activity; molecular_function GO:0008152; NA GO:0055114; oxidation-reduction process; biological_process}	{AK249154.1; Hordeum vulgare subsp. vulgare cDNA clone: FLbaf14g01, mRNA sequence}	{PF00171:Aldehyde dehydrogenase family}
	i2_LQ_FBL_c25860/f1p3/2632	1.31667	11.57	10.06	12.7567	13.48	1.24333	2.17333	2.51	2.53667	1.98	{AAX35536.1; delta 1-pyrroline-5-carboxylate synthetase [Triticum aestivum]}	{sp|O04226|P5CS_ORYSJ; Delta-1-pyrroline-5-carboxylate synthase OS=Oryza sativa subsp. japonica GN=P5CS PE=2 SV=2}	{ats:F775_30562; K12657 ALDH18A1, P5CS delta-1-pyrroline-5-carboxylate synthetase [EC:2.7.2.11 1.2.1.41] 2.7.2.11,1.2.1.41 ko01230; Metabolism; Global and overview maps; Biosynthesis of amino acids | ko00330; Metabolism; Amino acid metabolism; Arginine and proline metabolism}	{At2g39800_2; KOG4165 Gamma-glutamyl phosphate reductase E Amino acid transport and metabolism ;}	{GO:0008152; NA GO:0016491; oxidoreductase activity; molecular_function GO:0055114; oxidation-reduction process; biological_process}	{AK249154.1; Hordeum vulgare subsp. vulgare cDNA clone: FLbaf14g01, mRNA sequence}	{PF00171:Aldehyde dehydrogenase family}
	i2_LQ_FBL_c34949/f1p1/2758	1.23	10.13	12.31	18.3167	12.9833	2.34333	3.29333	5.97333	4.85333	1.86	{AAX35536.1; delta 1-pyrroline-5-carboxylate synthetase [Triticum aestivum]}	{sp|O04226|P5CS_ORYSJ; Delta-1-pyrroline-5-carboxylate synthase OS=Oryza sativa subsp. japonica GN=P5CS PE=2 SV=2}	{ats:F775_30562; K12657 ALDH18A1, P5CS delta-1-pyrroline-5-carboxylate synthetase [EC:2.7.2.11 1.2.1.41] 2.7.2.11,1.2.1.41 ko01230; Metabolism; Global and overview maps; Biosynthesis of amino acids | ko00330; Metabolism; Amino acid metabolism; Arginine and proline metabolism}	{At2g39800_2; KOG4165 Gamma-glutamyl phosphate reductase E Amino acid transport and metabolism ;}	{NA}	{AY888045.1; Triticum aestivum delta 1-pyrroline-5-carboxylate synthetase mRNA, complete cds}	{NA}
	i2_LQ_FBL_c40157/f1p0/2778	1.07333	7.99333	23.3567	10.9033	18.97	1.00333	2.9	2.54	1.38333	1.83667	{AAX35536.1; delta 1-pyrroline-5-carboxylate synthetase [Triticum aestivum]}	{sp|O04226|P5CS_ORYSJ; Delta-1-pyrroline-5-carboxylate synthase OS=Oryza sativa subsp. japonica GN=P5CS PE=2 SV=2}	{ats:F775_30562; K12657 ALDH18A1, P5CS delta-1-pyrroline-5-carboxylate synthetase [EC:2.7.2.11 1.2.1.41] 2.7.2.11,1.2.1.41 ko01230; Metabolism; Global and overview maps; Biosynthesis of amino acids | ko00330; Metabolism; Amino acid metabolism; Arginine and proline metabolism}	{At2g39800_2; KOG4165 Gamma-glutamyl phosphate reductase E Amino acid transport and metabolism ;}	{GO:0008152; NA GO:0016491; oxidoreductase activity; molecular_function GO:0055114; oxidation-reduction process; biological_process}	{AK249154.1; Hordeum vulgare subsp. vulgare cDNA clone: FLbaf14g01, mRNA sequence}	{PF00171:Aldehyde dehydrogenase family}
SODs（3）	i0_LQ_FBL_c13211/f1p0/949	4.27	11.0567	9.48667	12.0267	6.15333	21.5633	20.8533	24.1	26.5833	23.53	{BAJ94548.1; predicted protein [Hordeum vulgare subsp. vulgare]}	{sp|P23345|SODC4_MAIZE; Superoxide dismutase [Cu-Zn] 4A OS=Zea mays GN=SODCC.3 PE=2 SV=2}	{bdi:100840092; K04565 SOD1 superoxide dismutase, Cu-Zn family 1.15.1.1 ko04146; Cellular Processes; Transport and catabolism; Peroxisome | ko04213; Organismal Systems; Aging; Longevity regulating pathway - multiple species | ko05014; Human Diseases; Neurodegenerative diseases; Amyotrophic lateral sclerosis (ALS) | ko05016; Human Diseases; Neurodegenerative diseases; Huntington's disease | ko0502…	{At1g08830; KOG0441 Cu2+/Zn2+ superoxide dismutase SOD1 P Inorganic ion transport and metabolism ;}	{GO:0006801; superoxide metabolic process; biological_process GO:0046872; metal ion binding; molecular_function GO:0055114; oxidation-reduction process; biological_process}	{DQ244645.1; Zea mays clone 9859 mRNA sequence}	{PF00080:Copper/zinc superoxide dismutase (SODC)}
	i1_LQ_FBL_c28759/f1p1/1413	16.0033	38.6667	32.1833	35.8933	33.1067	77.74	75.6433	65.5833	63.9433	72.97	{BAJ94548.1; predicted protein [Hordeum vulgare subsp. vulgare]}	{sp|P23345|SODC4_MAIZE; Superoxide dismutase [Cu-Zn] 4A OS=Zea mays GN=SODCC.3 PE=2 SV=2}	{bdi:100840092; K04565 SOD1 superoxide dismutase, Cu-Zn family 1.15.1.1 ko04146; Cellular Processes; Transport and catabolism; Peroxisome | ko04213; Organismal Systems; Aging; Longevity regulating pathway - multiple species | ko05014; Human Diseases; Neurodegenerative diseases; Amyotrophic lateral sclerosis (ALS) | ko05016; Human Diseases; Neurodegenerative diseases; Huntington's disease | ko0502…	{At1g08830; KOG0441 Cu2+/Zn2+ superoxide dismutase SOD1 P Inorganic ion transport and metabolism ;}	{GO:0006801; superoxide metabolic process; biological_process GO:0046872; metal ion binding; molecular_function GO:0055114; oxidation-reduction process; biological_process}	{DQ244645.1; Zea mays clone 9859 mRNA sequence}	{PF00080:Copper/zinc superoxide dismutase (SODC)}
	i0_HQ_FBL_c1404/f5p0/782	48.1833	119.91	116.287	96.4767	91.4667	263.563	255.35	270.16	194.723	298.223	{BAJ94548.1; predicted protein [Hordeum vulgare subsp. vulgare]}	{sp|P23345|SODC4_MAIZE; Superoxide dismutase [Cu-Zn] 4A OS=Zea mays GN=SODCC.3 PE=2 SV=2}	{bdi:100840092; K04565 SOD1 superoxide dismutase, Cu-Zn family 1.15.1.1 ko04146; Cellular Processes; Transport and catabolism; Peroxisome | ko04213; Organismal Systems; Aging; Longevity regulating pathway - multiple species | ko05014; Human Diseases; Neurodegenerative diseases; Amyotrophic lateral sclerosis (ALS) | ko05016; Human Diseases; Neurodegenerative diseases; Huntington's disease | ko0502…	{At1g08830; KOG0441 Cu2+/Zn2+ superoxide dismutase SOD1 P Inorganic ion transport and metabolism ;}	{GO:0055114; oxidation-reduction process; biological_process GO:0046872; metal ion binding; molecular_function GO:0006801; superoxide metabolic process; biological_process}	{DQ244645.1; Zea mays clone 9859 mRNA sequence}	{PF00080:Copper/zinc superoxide dismutase (SODC)}

## Sheet: Table  S10
Table S10. DEGs involved in the SOS pathway.
Gene	GeneID	L0_FPKM	L1_FPKM	L2_FPKM	L3_FPKM	L4_FPKM	R0_FPKM	R1_FPKM	R2_FPKM	R3_FPKM	R4_FPKM	NR_Description	SwissProt_Description	KEGG_Description	KOG_Description	GO_Description	NT_Description	PFAM_Description
AKTs（9）	i3_HQ_FBL_c9529/f2p0/3192	2.81	4.91667	3.98667	3.71333	13.3333	10.6133	3.71333	3.1	1.89667	5.11	{ABE99810.1; inwardly rectifying potassium channel AKT1 [Hordeum vulgare]}	{sp|P0C550|AKT1_ORYSI; Potassium channel AKT1 OS=Oryza sativa subsp. indica GN=AKT1 PE=2 SV=1}	{sbi:SORBI_03g029520; - - - - -}	{At2g26650; KOG0498 K+-channel ERG and related proteins, contain PAS/PAC sensor domain PT Inorganic ion transport and metabolism ; Signal transduction mechanisms ;}	{GO:0006811; ion transport; biological_process GO:0016020; membrane; cellular_component GO:0005216; ion channel activity; molecular_function GO:0055085; transmembrane transport; biological_process GO:0005515; protein binding; molecular_function}	{DQ465922.1; Hordeum vulgare inwardly rectifying potassium channel AKT1 (AKT1) mRNA, complete cds}	{PF00023:Ankyrin repeat PF00520:Ion transport protein PF13606:Ankyrin repeat}
	i2_LQ_FBL_c7564/f1p2/2785	0.993333	3.07333	2.07	2.09	6.06333	8.29333	3.24667	2.55667	2.54667	5.02	{ABE99810.1; inwardly rectifying potassium channel AKT1 [Hordeum vulgare]}	{sp|P0C550|AKT1_ORYSI; Potassium channel AKT1 OS=Oryza sativa subsp. indica GN=AKT1 PE=2 SV=1}	{sbi:SORBI_03g029520; - - - - -}	{At2g26650; KOG0498 K+-channel ERG and related proteins, contain PAS/PAC sensor domain PT Inorganic ion transport and metabolism ; Signal transduction mechanisms ;}	{GO:0005216; ion channel activity; molecular_function GO:0055085; transmembrane transport; biological_process GO:0005515; protein binding; molecular_function GO:0016020; membrane; cellular_component GO:0006811; ion transport; biological_process}	{DQ465922.1; Hordeum vulgare inwardly rectifying potassium channel AKT1 (AKT1) mRNA, complete cds}	{PF00023:Ankyrin repeat PF00520:Ion transport protein PF13606:Ankyrin repeat}
	i2_LQ_FBL_c73799/f1p2/2879	0.463333	1.49667	1.13333	0.83	5.27667	4.78333	2.21	1.81667	2.24	1.83667	{ABE99810.1; inwardly rectifying potassium channel AKT1 [Hordeum vulgare]}	{sp|P0C550|AKT1_ORYSI; Potassium channel AKT1 OS=Oryza sativa subsp. indica GN=AKT1 PE=2 SV=1}	{sbi:SORBI_03g029520; - - - - -}	{At2g26650; KOG0498 K+-channel ERG and related proteins, contain PAS/PAC sensor domain PT Inorganic ion transport and metabolism ; Signal transduction mechanisms ;}	{GO:0005515; protein binding; molecular_function GO:0055085; transmembrane transport; biological_process GO:0005216; ion channel activity; molecular_function GO:0006811; ion transport; biological_process GO:0016020; membrane; cellular_component}	{DQ465922.1; Hordeum vulgare inwardly rectifying potassium channel AKT1 (AKT1) mRNA, complete cds}	{PF00023:Ankyrin repeat PF00520:Ion transport protein PF13606:Ankyrin repeat}
	i2_LQ_FBL_c113273/f1p2/2870	0.276667	0.88	0.533333	1.3	0	1.13	0.366667	0.61	0.533333	0.723333	{ABE99810.1; inwardly rectifying potassium channel AKT1 [Hordeum vulgare]}	{sp|P0C550|AKT1_ORYSI; Potassium channel AKT1 OS=Oryza sativa subsp. indica GN=AKT1 PE=2 SV=1}	{sbi:SORBI_03g029520; - - - - -}	{At2g26650; KOG0498 K+-channel ERG and related proteins, contain PAS/PAC sensor domain PT Inorganic ion transport and metabolism ; Signal transduction mechanisms ;}	{GO:0005515; protein binding; molecular_function}	{DQ465922.1; Hordeum vulgare inwardly rectifying potassium channel AKT1 (AKT1) mRNA, complete cds}	{PF00023:Ankyrin repeat PF13606:Ankyrin repeat}
	i5_LQ_FBL_c2875/f1p0/5369	0.24	0.706667	0.616667	0.843333	0	1.19667	0.486667	0.356667	0.663333	0.796667	{ABE99810.1; inwardly rectifying potassium channel AKT1 [Hordeum vulgare]}	{sp|P0C550|AKT1_ORYSI; Potassium channel AKT1 OS=Oryza sativa subsp. indica GN=AKT1 PE=2 SV=1}	{sbi:SORBI_03g029520; - - - - -}	{At2g26650; KOG0498 K+-channel ERG and related proteins, contain PAS/PAC sensor domain PT Inorganic ion transport and metabolism ; Signal transduction mechanisms ;}	{GO:0016020; membrane; cellular_component GO:0006811; ion transport; biological_process GO:0005216; ion channel activity; molecular_function GO:0055085; transmembrane transport; biological_process GO:0005515; protein binding; molecular_function}	{DQ465922.1; Hordeum vulgare inwardly rectifying potassium channel AKT1 (AKT1) mRNA, complete cds}	{PF13606:Ankyrin repeat PF00520:Ion transport protein PF00023:Ankyrin repeat}
	i5_LQ_FBL_c3525/f1p4/5531	0.2	0.33	0.51	0.506667	24.0167	1.7	0.436667	0.566667	0.433333	0.476667	{ABE99810.1; inwardly rectifying potassium channel AKT1 [Hordeum vulgare]}	{sp|P0C550|AKT1_ORYSI; Potassium channel AKT1 OS=Oryza sativa subsp. indica GN=AKT1 PE=2 SV=1}	{sbi:SORBI_03g029520; - - - - -}	{At2g26650; KOG0498 K+-channel ERG and related proteins, contain PAS/PAC sensor domain PT Inorganic ion transport and metabolism ; Signal transduction mechanisms ;}	{GO:0005515; protein binding; molecular_function GO:0055085; transmembrane transport; biological_process GO:0005216; ion channel activity; molecular_function GO:0006811; ion transport; biological_process GO:0016020; membrane; cellular_component}	{DQ465922.1; Hordeum vulgare inwardly rectifying potassium channel AKT1 (AKT1) mRNA, complete cds}	{PF00520:Ion transport protein PF13606:Ankyrin repeat PF00023:Ankyrin repeat}
	i3_HQ_FBL_c48603/f4p0/3117	2.36333	1.92667	2.66667	2.2	4.14667	0.42	1.73667	1.24	0.563333	0.763333	{ABE99811.1; inwardly rectifying potassium channel AKT2 [Hordeum vulgare]}	{sp|Q75HP9|AKT2_ORYSJ; Potassium channel AKT2 OS=Oryza sativa subsp. japonica GN=Os05g0428700 PE=2 SV=1}	{sita:101772930; - - - - -}	{At4g22200; KOG0498 K+-channel ERG and related proteins, contain PAS/PAC sensor domain PT Inorganic ion transport and metabolism ; Signal transduction mechanisms ;}	{GO:0016020; membrane; cellular_component GO:0006811; ion transport; biological_process GO:0005515; protein binding; molecular_function GO:0055085; transmembrane transport; biological_process GO:0005216; ion channel activity; molecular_function}	{AK331548.1; Triticum aestivum cDNA, clone: WT007_M12, cultivar: Chinese Spring}	{PF00520:Ion transport protein PF13606:Ankyrin repeat PF00023:Ankyrin repeat}
	i2_LQ_FBL_c73355/f1p1/2876	3.49	1.98333	2.26667	1.34667	3.87	0.42	1.42667	1.42667	0.5	0.73	{ABE99811.1; inwardly rectifying potassium channel AKT2 [Hordeum vulgare]}	{sp|Q75HP9|AKT2_ORYSJ; Potassium channel AKT2 OS=Oryza sativa subsp. japonica GN=Os05g0428700 PE=2 SV=1}	{sita:101772930; - - - - -}	{At4g22200; KOG0498 K+-channel ERG and related proteins, contain PAS/PAC sensor domain PT Inorganic ion transport and metabolism ; Signal transduction mechanisms ;}	{GO:0006811; ion transport; biological_process GO:0016020; membrane; cellular_component GO:0055085; transmembrane transport; biological_process GO:0005515; protein binding; molecular_function GO:0005216; ion channel activity; molecular_function}	{AK331548.1; Triticum aestivum cDNA, clone: WT007_M12, cultivar: Chinese Spring}	{PF13606:Ankyrin repeat PF00520:Ion transport protein PF00023:Ankyrin repeat}
	i3_LQ_FBL_c16425/f1p0/3061	2.58333	1.05667	1.16667	0.93	2.49	0.16	1.07	0.84	0.28	0.456667	{ABE99811.1; inwardly rectifying potassium channel AKT2 [Hordeum vulgare]}	{sp|Q75HP9|AKT2_ORYSJ; Potassium channel AKT2 OS=Oryza sativa subsp. japonica GN=Os05g0428700 PE=2 SV=1}	{sita:101772930; - - - - -}	{At4g22200; KOG0498 K+-channel ERG and related proteins, contain PAS/PAC sensor domain PT Inorganic ion transport and metabolism ; Signal transduction mechanisms ;}	{GO:0016020; membrane; cellular_component GO:0006811; ion transport; biological_process GO:0055085; transmembrane transport; biological_process GO:0005515; protein binding; molecular_function GO:0005216; ion channel activity; molecular_function}	{AK331548.1; Triticum aestivum cDNA, clone: WT007_M12, cultivar: Chinese Spring}	{PF13606:Ankyrin repeat PF00520:Ion transport protein PF00023:Ankyrin repeat}
AVPs（11）	i2_LQ_FBL_c1295/f9p0/2798	26.5367	71.6067	38.44	64.2033	46.8333	98.26	103.32	143.243	93.1867	84.9	{ACA63883.1; vacuolar proton-inorganic pyrophosphatase [Hordeum vulgare]}	{sp|Q06572|AVP_HORVU; Pyrophosphate-energized vacuolar membrane proton pump OS=Hordeum vulgare PE=2 SV=2}	{ats:F775_07510; K01507 ppa inorganic pyrophosphatase 3.6.1.1 ko00190; Metabolism; Energy metabolism; Oxidative phosphorylation}	{NA}	{GO:0015992; proton transport; biological_process GO:0004427; inorganic diphosphatase activity; molecular_function GO:0016020; membrane; cellular_component GO:0009678; hydrogen-translocating pyrophosphatase activity; molecular_function}	{AK250247.1; Hordeum vulgare subsp. vulgare cDNA clone: FLbaf62p20, mRNA sequence}	{PF03030:Inorganic H+ pyrophosphatase}
	i2_LQ_FBL_c12117/f1p10/2946	10.71	33.1333	22.1033	26.2833	13.63	28.47	36.4567	52.6233	36.3667	30.06	{Q06572.2; RecName: Full=Pyrophosphate-energized vacuolar membrane proton pump; AltName: Full=Pyrophosphate-energized inorganic pyrophosphatase; Short=H(+)-PPase}	{sp|Q06572|AVP_HORVU; Pyrophosphate-energized vacuolar membrane proton pump OS=Hordeum vulgare PE=2 SV=2}	{ats:F775_07510; K01507 ppa inorganic pyrophosphatase 3.6.1.1 ko00190; Metabolism; Energy metabolism; Oxidative phosphorylation}	{NA}	{GO:0009678; hydrogen-translocating pyrophosphatase activity; molecular_function GO:0016020; membrane; cellular_component GO:0004427; inorganic diphosphatase activity; molecular_function GO:0015992; proton transport; biological_process}	{AK250247.1; Hordeum vulgare subsp. vulgare cDNA clone: FLbaf62p20, mRNA sequence}	{PF03030:Inorganic H+ pyrophosphatase}
	i2_LQ_FBL_c126177/f1p13/2575	13.85	24.9633	18.92	11	22.3967	32.68	24.1333	35.17	25.9367	39.6733	{ACA63883.1; vacuolar proton-inorganic pyrophosphatase [Hordeum vulgare]}	{sp|Q06572|AVP_HORVU; Pyrophosphate-energized vacuolar membrane proton pump OS=Hordeum vulgare PE=2 SV=2}	{ats:F775_07510; K01507 ppa inorganic pyrophosphatase 3.6.1.1 ko00190; Metabolism; Energy metabolism; Oxidative phosphorylation}	{NA}	{GO:0015992; proton transport; biological_process GO:0016020; membrane; cellular_component GO:0009678; hydrogen-translocating pyrophosphatase activity; molecular_function GO:0004427; inorganic diphosphatase activity; molecular_function}	{AK250247.1; Hordeum vulgare subsp. vulgare cDNA clone: FLbaf62p20, mRNA sequence}	{PF03030:Inorganic H+ pyrophosphatase}
	i2_LQ_FBL_c52828/f1p24/2893	19.07	29.7567	13.8167	23.3633	74.2167	46.4267	66.46	80.6467	66.4133	45.6133	{Q06572.2; RecName: Full=Pyrophosphate-energized vacuolar membrane proton pump; AltName: Full=Pyrophosphate-energized inorganic pyrophosphatase; Short=H(+)-PPase}	{sp|Q06572|AVP_HORVU; Pyrophosphate-energized vacuolar membrane proton pump OS=Hordeum vulgare PE=2 SV=2}	{ats:F775_07510; K01507 ppa inorganic pyrophosphatase 3.6.1.1 ko00190; Metabolism; Energy metabolism; Oxidative phosphorylation}	{NA}	{GO:0016020; membrane; cellular_component GO:0009678; hydrogen-translocating pyrophosphatase activity; molecular_function GO:0004427; inorganic diphosphatase activity; molecular_function GO:0015992; proton transport; biological_process}	{AK250247.1; Hordeum vulgare subsp. vulgare cDNA clone: FLbaf62p20, mRNA sequence}	{PF03030:Inorganic H+ pyrophosphatase}
	i2_HQ_FBL_c124550/f269p9/2804	7.34333	14.8667	6.36	2.21	19.5433	27.0833	26.8367	15.44	7.79	16.5367	{Q06572.2; RecName: Full=Pyrophosphate-energized vacuolar membrane proton pump; AltName: Full=Pyrophosphate-energized inorganic pyrophosphatase; Short=H(+)-PPase}	{sp|Q06572|AVP_HORVU; Pyrophosphate-energized vacuolar membrane proton pump OS=Hordeum vulgare PE=2 SV=2}	{ats:F775_07510; K01507 ppa inorganic pyrophosphatase 3.6.1.1 ko00190; Metabolism; Energy metabolism; Oxidative phosphorylation}	{NA}	{GO:0015992; proton transport; biological_process GO:0004427; inorganic diphosphatase activity; molecular_function GO:0009678; hydrogen-translocating pyrophosphatase activity; molecular_function GO:0016020; membrane; cellular_component}	{AK250247.1; Hordeum vulgare subsp. vulgare cDNA clone: FLbaf62p20, mRNA sequence}	{PF03030:Inorganic H+ pyrophosphatase}
	i2_LQ_FBL_c113007/f1p20/2776	4.05	10.25	3.36	6.73667	13.5033	15.2	11.9433	11.4833	16.45	7.30667	{ACA63883.1; vacuolar proton-inorganic pyrophosphatase [Hordeum vulgare]}	{sp|Q06572|AVP_HORVU; Pyrophosphate-energized vacuolar membrane proton pump OS=Hordeum vulgare PE=2 SV=2}	{ats:F775_07510; K01507 ppa inorganic pyrophosphatase 3.6.1.1 ko00190; Metabolism; Energy metabolism; Oxidative phosphorylation}	{NA}	{GO:0015992; proton transport; biological_process GO:0004427; inorganic diphosphatase activity; molecular_function GO:0009678; hydrogen-translocating pyrophosphatase activity; molecular_function GO:0016020; membrane; cellular_component}	{AK250247.1; Hordeum vulgare subsp. vulgare cDNA clone: FLbaf62p20, mRNA sequence}	{PF03030:Inorganic H+ pyrophosphatase}
	i2_LQ_FBL_c52457/f1p2/2519	1.67	4.09667	4.22333	8.55333	6.70333	3.96667	3.78333	18.3933	20.9167	3.69667	{ACA63883.1; vacuolar proton-inorganic pyrophosphatase [Hordeum vulgare]}	{sp|Q06572|AVP_HORVU; Pyrophosphate-energized vacuolar membrane proton pump OS=Hordeum vulgare PE=2 SV=2}	{ats:F775_07510; K01507 ppa inorganic pyrophosphatase 3.6.1.1 ko00190; Metabolism; Energy metabolism; Oxidative phosphorylation}	{NA}	{GO:0009678; hydrogen-translocating pyrophosphatase activity; molecular_function GO:0016020; membrane; cellular_component GO:0004427; inorganic diphosphatase activity; molecular_function GO:0015992; proton transport; biological_process}	{AK250247.1; Hordeum vulgare subsp. vulgare cDNA clone: FLbaf62p20, mRNA sequence}	{PF03030:Inorganic H+ pyrophosphatase}
	i2_LQ_FBL_c56200/f1p14/2534	2.33667	4.7	2.29	1.76333	1.61333	9.29	7.43333	10.4233	5.93	8.06667	{Q06572.2; RecName: Full=Pyrophosphate-energized vacuolar membrane proton pump; AltName: Full=Pyrophosphate-energized inorganic pyrophosphatase; Short=H(+)-PPase}	{sp|Q06572|AVP_HORVU; Pyrophosphate-energized vacuolar membrane proton pump OS=Hordeum vulgare PE=2 SV=2}	{ats:F775_07510; K01507 ppa inorganic pyrophosphatase 3.6.1.1 ko00190; Metabolism; Energy metabolism; Oxidative phosphorylation}	{NA}	{GO:0004427; inorganic diphosphatase activity; molecular_function GO:0009678; hydrogen-translocating pyrophosphatase activity; molecular_function GO:0016020; membrane; cellular_component GO:0015992; proton transport; biological_process}	{AK373436.1; Hordeum vulgare subsp. vulgare mRNA for predicted protein, complete cds, clone: NIASHv3030M23}	{PF03030:Inorganic H+ pyrophosphatase}
	i4_HQ_FBL_c32556/f2p0/4038	0.256667	1.05	0.683333	2.74667	0.453333	2.57	2.38	3.68	3.98667	2.68333	{ACA63883.1; vacuolar proton-inorganic pyrophosphatase [Hordeum vulgare]}	{sp|Q06572|AVP_HORVU; Pyrophosphate-energized vacuolar membrane proton pump OS=Hordeum vulgare PE=2 SV=2}	{ats:F775_07510; K01507 ppa inorganic pyrophosphatase 3.6.1.1 ko00190; Metabolism; Energy metabolism; Oxidative phosphorylation}	{NA}	{GO:0004427; inorganic diphosphatase activity; molecular_function GO:0009678; hydrogen-translocating pyrophosphatase activity; molecular_function GO:0016020; membrane; cellular_component GO:0015992; proton transport; biological_process}	{AK250247.1; Hordeum vulgare subsp. vulgare cDNA clone: FLbaf62p20, mRNA sequence}	{PF03030:Inorganic H+ pyrophosphatase}
	i3_LQ_FBL_c6668/f1p0/3112	1.11333	1.63667	0.463333	0.826667	1.17	0.143333	0.643333	0.46	0.603333	0.586667	{ABX10014.1; vacuolar H+-pyrophosphatase [Triticum aestivum]}	{sp|P21616|AVP_VIGRR; Pyrophosphate-energized vacuolar membrane proton pump OS=Vigna radiata var. radiata PE=1 SV=4}	{bdi:100832532; K01507 ppa inorganic pyrophosphatase 3.6.1.1 ko00190; Metabolism; Energy metabolism; Oxidative phosphorylation}	{NA}	{GO:0015992; proton transport; biological_process GO:0009678; hydrogen-translocating pyrophosphatase activity; molecular_function GO:0016020; membrane; cellular_component GO:0004427; inorganic diphosphatase activity; molecular_function}	{AY255181.1; Hordeum brevisubulatum vacuolar proton-inorganic pyrophosphatase (AVP1) mRNA, complete cds}	{PF03030:Inorganic H+ pyrophosphatase}
	i5_LQ_FBL_c1869/f1p2/5620	0.23	0.593333	1.87333	0.323333	0.256667	1.7	0.27	1.48667	1.01667	1.18333	{ACA63883.1; vacuolar proton-inorganic pyrophosphatase [Hordeum vulgare]}	{sp|Q06572|AVP_HORVU; Pyrophosphate-energized vacuolar membrane proton pump OS=Hordeum vulgare PE=2 SV=2}	{ats:F775_07510; K01507 ppa inorganic pyrophosphatase 3.6.1.1 ko00190; Metabolism; Energy metabolism; Oxidative phosphorylation}	{NA}	{GO:0015992; proton transport; biological_process GO:0016020; membrane; cellular_component GO:0009678; hydrogen-translocating pyrophosphatase activity; molecular_function GO:0004427; inorganic diphosphatase activity; molecular_function}	{AK250247.1; Hordeum vulgare subsp. vulgare cDNA clone: FLbaf62p20, mRNA sequence}	{PF03030:Inorganic H+ pyrophosphatase}
CHXs（7）	i2_HQ_FBL_c86619/f7p2/2779	4.71333	5.88	4.10667	6.78667	0.0233333	0.216667	0.223333	0.593333	0.74	0.876667	{BAJ87099.1; predicted protein [Hordeum vulgare subsp. vulgare]}	{sp|Q9M353|CHX20_ARATH; Cation/H(+) antiporter 20 OS=Arabidopsis thaliana GN=CHX20 PE=2 SV=1}	{pda:103710908; - - - - -}	{At3g53720; KOG1650 Predicted K+/H+-antiporter P Inorganic ion transport and metabolism ;}	{GO:0006812; cation transport; biological_process GO:0006950; response to stress; biological_process GO:0055085; transmembrane transport; biological_process GO:0015299; solute:hydrogen antiporter activity; molecular_function GO:0016021; integral to membrane; cellular_component}	{AK355881.1; Hordeum vulgare subsp. vulgare mRNA for predicted protein, complete cds, clone: NIASHv1027H08}	{PF00999:Sodium/hydrogen exchanger family PF00582:Universal stress protein family}
	i2_LQ_FBL_c35014/f1p2/2256	1.45	1.88333	1.81	2.09333	1.12333	0.0366667	0.02	0.0566667	0.02	0.0333333	{BAJ87099.1; predicted protein [Hordeum vulgare subsp. vulgare]}	{sp|Q9M353|CHX20_ARATH; Cation/H(+) antiporter 20 OS=Arabidopsis thaliana GN=CHX20 PE=2 SV=1}	{pda:103710908; - - - - -}	{At3g53720; KOG1650 Predicted K+/H+-antiporter P Inorganic ion transport and metabolism ;}	{NA}	{AK355881.1; Hordeum vulgare subsp. vulgare mRNA for predicted protein, complete cds, clone: NIASHv1027H08}	{NA}
	i2_LQ_FBL_c102910/f1p2/2949	1.46	1.87667	1.29333	1.95333	1.11667	0.106667	0.0666667	0.24	0.0633333	0.22	{BAJ87099.1; predicted protein [Hordeum vulgare subsp. vulgare]}	{sp|Q9M353|CHX20_ARATH; Cation/H(+) antiporter 20 OS=Arabidopsis thaliana GN=CHX20 PE=2 SV=1}	{pda:103710908; - - - - -}	{At3g53720; KOG1650 Predicted K+/H+-antiporter P Inorganic ion transport and metabolism ;}	{GO:0015299; solute:hydrogen antiporter activity; molecular_function GO:0016021; integral to membrane; cellular_component GO:0055085; transmembrane transport; biological_process GO:0006950; response to stress; biological_process GO:0006812; cation transport; biological_process}	{AK355881.1; Hordeum vulgare subsp. vulgare mRNA for predicted protein, complete cds, clone: NIASHv1027H08}	{PF00999:Sodium/hydrogen exchanger family PF00582:Universal stress protein family}
	i2_LQ_FBL_c13397/f1p2/2933	2.08333	2.45667	2.79333	3.63333	2.12667	0.0233333	0.00666667	0.133333	0.04	0.0966667	{BAJ87099.1; predicted protein [Hordeum vulgare subsp. vulgare]}	{sp|Q9M353|CHX20_ARATH; Cation/H(+) antiporter 20 OS=Arabidopsis thaliana GN=CHX20 PE=2 SV=1}	{pda:103710908; - - - - -}	{At3g53720; KOG1650 Predicted K+/H+-antiporter P Inorganic ion transport and metabolism ;}	{GO:0055085; transmembrane transport; biological_process GO:0006812; cation transport; biological_process GO:0006950; response to stress; biological_process GO:0015299; solute:hydrogen antiporter activity; molecular_function GO:0016021; integral to membrane; cellular_component}	{AK355881.1; Hordeum vulgare subsp. vulgare mRNA for predicted protein, complete cds, clone: NIASHv1027H08}	{PF00582:Universal stress protein family PF00999:Sodium/hydrogen exchanger family}
	i3_LQ_FBL_c15013/f1p0/3424	0.353333	0.573333	0.683333	1.03	0.233333	6.34667	2.61	1.25333	2.77333	1.82	{BAJ98631.1; predicted protein, partial [Hordeum vulgare subsp. vulgare]}	{sp|Q9LUN4|CHX19_ARATH; Cation/H(+) antiporter 19 OS=Arabidopsis thaliana GN=CHX19 PE=2 SV=1}	{sita:101773479; - - - - -}	{At3g17630; KOG1650 Predicted K+/H+-antiporter P Inorganic ion transport and metabolism ;}	{GO:0016021; integral to membrane; cellular_component GO:0015299; solute:hydrogen antiporter activity; molecular_function GO:0006629; lipid metabolic process; biological_process GO:0055085; transmembrane transport; biological_process GO:0006812; cation transport; biological_process}	{AK367428.1; Hordeum vulgare subsp. vulgare mRNA for predicted protein, partial cds, clone: NIASHv2056P09}	{PF00999:Sodium/hydrogen exchanger family PF00487:Fatty acid desaturase}
	i2_HQ_FBL_c11312/f5p2/2753	0	0.0333333	0.05	0.02	6.64333	4.12333	1.60667	1.36667	1.74	1.90667	{BAJ98631.1; predicted protein, partial [Hordeum vulgare subsp. vulgare]}	{sp|Q9LUN4|CHX19_ARATH; Cation/H(+) antiporter 19 OS=Arabidopsis thaliana GN=CHX19 PE=2 SV=1}	{sita:101773479; - - - - -}	{At3g17630; KOG1650 Predicted K+/H+-antiporter P Inorganic ion transport and metabolism ;}	{GO:0016021; integral to membrane; cellular_component GO:0015299; solute:hydrogen antiporter activity; molecular_function GO:0006629; lipid metabolic process; biological_process GO:0055085; transmembrane transport; biological_process GO:0006812; cation transport; biological_process}	{AK367428.1; Hordeum vulgare subsp. vulgare mRNA for predicted protein, partial cds, clone: NIASHv2056P09}	{PF00999:Sodium/hydrogen exchanger family PF00487:Fatty acid desaturase}
	i2_LQ_FBL_c95107/f1p2/3021	0.0433333	0.0266667	0.0733333	0.0566667	0.613333	0.97	1.30667	0.61	0.566667	0.636667	{BAJ98631.1; predicted protein, partial [Hordeum vulgare subsp. vulgare]}	{sp|Q9LUN4|CHX19_ARATH; Cation/H(+) antiporter 19 OS=Arabidopsis thaliana GN=CHX19 PE=2 SV=1}	{sita:101773479; - - - - -}	{At3g17630; KOG1650 Predicted K+/H+-antiporter P Inorganic ion transport and metabolism ;}	{GO:0006812; cation transport; biological_process GO:0006629; lipid metabolic process; biological_process GO:0055085; transmembrane transport; biological_process GO:0016021; integral to membrane; cellular_component GO:0015299; solute:hydrogen antiporter activity; molecular_function}	{AK367428.1; Hordeum vulgare subsp. vulgare mRNA for predicted protein, partial cds, clone: NIASHv2056P09}	{PF00487:Fatty acid desaturase PF00999:Sodium/hydrogen exchanger family}
CNGCs（6）	i3_LQ_FBL_c41879/f1p0/3161	1.27333	1.50667	1.06	1.60333	0.416667	2.28333	1.78	2.06333	2.85667	2.29333	{CAA05637.1; putative calmodulin binding transporter protein [Hordeum vulgare subsp. vulgare]}	{sp|O65717|CNGC1_ARATH; Cyclic nucleotide-gated ion channel 1 OS=Arabidopsis thaliana GN=CNGC1 PE=1 SV=1}	{bdi:100831518; K05391 CNGF cyclic nucleotide gated channel, other eukaryote - ko04626; Organismal Systems; Environmental adaptation; Plant-pathogen interaction}	{At5g53130; KOG0498 K+-channel ERG and related proteins, contain PAS/PAC sensor domain PT Inorganic ion transport and metabolism ; Signal transduction mechanisms ;}	{NA}	{AK334569.1; Triticum aestivum cDNA, clone: WT010_F07, cultivar: Chinese Spring}	{NA}
	i2_LQ_FBL_c53395/f1p3/2700	1.29333	1.41	2.41333	1.53	1.60333	0	0.03	0	0.0533333	0.0133333	{AAY58304.1; cyclic nucleotide-gated ion channel 4 [Hordeum vulgare subsp. vulgare]}	{sp|Q94AS9|CNGC4_ARATH; Cyclic nucleotide-gated ion channel 4 OS=Arabidopsis thaliana GN=CNGC4 PE=2 SV=2}	{sbi:SORBI_03g036490; - - - - -}	{At5g54250; KOG0498 K+-channel ERG and related proteins, contain PAS/PAC sensor domain PT Inorganic ion transport and metabolism ; Signal transduction mechanisms ;}	{GO:0055085; transmembrane transport; biological_process GO:0005216; ion channel activity; molecular_function GO:0006811; ion transport; biological_process GO:0016020; membrane; cellular_component}	{AK370448.1; Hordeum vulgare subsp. vulgare mRNA for predicted protein, complete cds, clone: NIASHv2110P20}	{PF00520:Ion transport protein}
	i2_LQ_FBL_c18779/f1p3/2709	1.05667	1.07	2.02	0.733333	0.39	0	0	0	0	0.01	{AAY58304.1; cyclic nucleotide-gated ion channel 4 [Hordeum vulgare subsp. vulgare]}	{sp|Q94AS9|CNGC4_ARATH; Cyclic nucleotide-gated ion channel 4 OS=Arabidopsis thaliana GN=CNGC4 PE=2 SV=2}	{sbi:SORBI_03g036490; - - - - -}	{At5g54250; KOG0498 K+-channel ERG and related proteins, contain PAS/PAC sensor domain PT Inorganic ion transport and metabolism ; Signal transduction mechanisms ;}	{GO:0016020; membrane; cellular_component GO:0006811; ion transport; biological_process GO:0055085; transmembrane transport; biological_process GO:0005216; ion channel activity; molecular_function}	{AK370448.1; Hordeum vulgare subsp. vulgare mRNA for predicted protein, complete cds, clone: NIASHv2110P20}	{PF00520:Ion transport protein}
	i1_LQ_FBL_c100389/f1p2/1896	2.23	2.24	3.66667	3.14667	2.41	0.0433333	0.0533333	0.0433333	0	0.01	{AAP38210.1; putative cyclic nucleotide and calmodulin-regulated ion channel protein, partial [Hordeum vulgare subsp. vulgare]}	{sp|Q94AS9|CNGC4_ARATH; Cyclic nucleotide-gated ion channel 4 OS=Arabidopsis thaliana GN=CNGC4 PE=2 SV=2}	{bdi:100823258; K05391 CNGF cyclic nucleotide gated channel, other eukaryote - ko04626; Organismal Systems; Environmental adaptation; Plant-pathogen interaction}	{At5g54250; KOG0498 K+-channel ERG and related proteins, contain PAS/PAC sensor domain PT Inorganic ion transport and metabolism ; Signal transduction mechanisms ;}	{NA}	{AY273923.1; Hordeum vulgare subsp. vulgare putative cyclic nucleotide and calmodulin-regulated ion channel protein mRNA, partial cds}	{NA}
	i2_LQ_FBL_c71349/f1p2/2481	0.8	0.61	1.82333	0.87	0.336667	0	0.0333333	0	0	0	{AAY58304.1; cyclic nucleotide-gated ion channel 4 [Hordeum vulgare subsp. vulgare]}	{sp|Q94AS9|CNGC4_ARATH; Cyclic nucleotide-gated ion channel 4 OS=Arabidopsis thaliana GN=CNGC4 PE=2 SV=2}	{sbi:SORBI_03g036490; - - - - -}	{At5g54250; KOG0498 K+-channel ERG and related proteins, contain PAS/PAC sensor domain PT Inorganic ion transport and metabolism ; Signal transduction mechanisms ;}	{GO:0005216; ion channel activity; molecular_function GO:0055085; transmembrane transport; biological_process GO:0006811; ion transport; biological_process GO:0016020; membrane; cellular_component}	{AK370448.1; Hordeum vulgare subsp. vulgare mRNA for predicted protein, complete cds, clone: NIASHv2110P20}	{PF00520:Ion transport protein}
	i2_HQ_FBL_c42340/f2p2/2647	2.21667	1.64667	3.90667	2.47667	2.81333	0	0.0766667	0.02	0.02	0.113333	{AAY58304.1; cyclic nucleotide-gated ion channel 4 [Hordeum vulgare subsp. vulgare]}	{sp|Q94AS9|CNGC4_ARATH; Cyclic nucleotide-gated ion channel 4 OS=Arabidopsis thaliana GN=CNGC4 PE=2 SV=2}	{sbi:SORBI_03g036490; - - - - -}	{At5g54250; KOG0498 K+-channel ERG and related proteins, contain PAS/PAC sensor domain PT Inorganic ion transport and metabolism ; Signal transduction mechanisms ;}	{GO:0055085; transmembrane transport; biological_process GO:0005216; ion channel activity; molecular_function GO:0006811; ion transport; biological_process GO:0016020; membrane; cellular_component}	{AK370448.1; Hordeum vulgare subsp. vulgare mRNA for predicted protein, complete cds, clone: NIASHv2110P20}	{PF00520:Ion transport protein}
HKTs（3）	i3_LQ_FBL_c28461/f1p2/3116	0.596667	1.56667	2.33667	0.903333	0.176667	0.266667	0.39	0.223333	0.386667	0.6	{AMB15006.1; group II HKT transporter [Triticum aestivum]}	{sp|Q8L481|HKT3_ORYSJ; Probable cation transporter HKT3 OS=Oryza sativa subsp. japonica GN=HKT3 PE=2 SV=1}	{ats:F775_11689; - - - - -}	{At4g10310; KOG1341 Na+/K+ transporter P Inorganic ion transport and metabolism ;}	{NA}	{AK370026.1; Hordeum vulgare subsp. vulgare mRNA for predicted protein, complete cds, clone: NIASHv2103N07}	{NA}
	i4_LQ_FBL_c22583/f1p0/4666	0.0466667	0.13	0.323333	0.336667	0.433333	0.15	0.156667	0.146667	0.136667	0.223333	{AMB15007.1; group II HKT transporter [Triticum aestivum]}	{sp|Q8L481|HKT3_ORYSJ; Probable cation transporter HKT3 OS=Oryza sativa subsp. japonica GN=HKT3 PE=2 SV=1}	{ats:F775_11689; - - - - -}	{At4g10310; KOG1341 Na+/K+ transporter P Inorganic ion transport and metabolism ;}	{NA}	{AK370026.1; Hordeum vulgare subsp. vulgare mRNA for predicted protein, complete cds, clone: NIASHv2103N07}	{NA}
	i1_LQ_FBL_c95743/f1p2/1747	0	0.0133333	0.0133333	0	0.576667	0.513333	11.7367	13.8467	4.94333	16.5067	{ABG33945.1; HKT8 [Triticum aestivum]}	{sp|A2WNZ9|HKT8_ORYSI; Cation transporter HKT8 OS=Oryza sativa subsp. indica GN=HKT8 PE=2 SV=2}	{ats:F775_08292; - - - - -}	{At4g10310; KOG1341 Na+/K+ transporter P Inorganic ion transport and metabolism ;}	{GO:0006811; ion transport; biological_process GO:0016020; membrane; cellular_component GO:0006812; cation transport; biological_process GO:0005249; voltage-gated potassium channel activity; molecular_function GO:0008324; cation transmembrane transporter activity; molecular_function GO:0055085; transmembrane transport; biological_process}	{DQ646338.1; Triticum aestivum HKT8 (HKT8) mRNA, HKT8-D homeolog, complete cds}	{PF02386:Cation transport protein PF02060:Slow voltage-gated potassium channel}
PMAs（6）	i0_LQ_FBL_c13156/f1p0/409	151.827	166.21	136.013	291.497	97.6933	215	158.4	197.813	302.947	116.043	{CAC50884.1; plasma membrane H+-ATPase, partial [Hordeum vulgare subsp. vulgare]}	{sp|P83970|PMA1_WHEAT; Plasma membrane ATPase OS=Triticum aestivum GN=ha1 PE=2 SV=1}	{ats:F775_30846; K01535 PMA1, PMA2 H+-transporting ATPase 3.6.3.6 ko00190; Metabolism; Energy metabolism; Oxidative phosphorylation}	{At2g24520; KOG0205 Plasma membrane H+-transporting ATPase P Inorganic ion transport and metabolism ;}	{NA}	{AY543630.1; Triticum aestivum plasma membrane H+-ATPase (ha1) mRNA, complete cds}	{NA}
	i1_LQ_FBL_c104620/f1p7/1914	1.79333	2.64	2.37667	3.16	1.90667	3.58333	4.02333	2.23	6.59333	3.44333	{AAN15220.1; plasma membrane P-type proton pump ATPase [Hordeum vulgare subsp. vulgare]}	{sp|P83970|PMA1_WHEAT; Plasma membrane ATPase OS=Triticum aestivum GN=ha1 PE=2 SV=1}	{ats:F775_30846; K01535 PMA1, PMA2 H+-transporting ATPase 3.6.3.6 ko00190; Metabolism; Energy metabolism; Oxidative phosphorylation}	{At2g24520; KOG0205 Plasma membrane H+-transporting ATPase P Inorganic ion transport and metabolism ;}	{NA}	{AY543630.1; Triticum aestivum plasma membrane H+-ATPase (ha1) mRNA, complete cds}	{NA}
	i3_LQ_FBL_c27813/f1p0/3538	0.696667	1.09	0.316667	0.406667	0.583333	1.32	0.84	0.383333	0.54	1.28667	{P83970.1; RecName: Full=Plasma membrane ATPase; AltName: Full=Proton pump}	{sp|P83970|PMA1_WHEAT; Plasma membrane ATPase OS=Triticum aestivum GN=ha1 PE=2 SV=1}	{ats:F775_30846; K01535 PMA1, PMA2 H+-transporting ATPase 3.6.3.6 ko00190; Metabolism; Energy metabolism; Oxidative phosphorylation}	{At2g24520; KOG0205 Plasma membrane H+-transporting ATPase P Inorganic ion transport and metabolism ;}	{GO:0046872; metal ion binding; molecular_function GO:0000166; nucleotide binding; molecular_function}	{AK334540.1; Triticum aestivum cDNA, clone: WT010_E01, cultivar: Chinese Spring}	{PF00122:E1-E2 ATPase}
	i1_LQ_FBL_c73637/f2p0/1840	1.08667	1.33667	0.8	1.83	1.66333	2.31667	2.43333	1.95	4.63	3.43667	{AAK32118.1; plasmalemma H+-ATPase 1, partial [Hordeum vulgare]}	{sp|P83970|PMA1_WHEAT; Plasma membrane ATPase OS=Triticum aestivum GN=ha1 PE=2 SV=1}	{ats:F775_30846; K01535 PMA1, PMA2 H+-transporting ATPase 3.6.3.6 ko00190; Metabolism; Energy metabolism; Oxidative phosphorylation}	{At1g80660; KOG0205 Plasma membrane H+-transporting ATPase P Inorganic ion transport and metabolism ;}	{NA}	{AY543630.1; Triticum aestivum plasma membrane H+-ATPase (ha1) mRNA, complete cds}	{NA}
	i3_LQ_FBL_c4242/f1p0/3114	0.32	0.513333	0.423333	0.61	0.373333	0.856667	1.07667	0.84	1.13	1.05333	{AAK32119.1; plasmalemma H+-ATPase 2, partial [Hordeum vulgare]}	{sp|P83970|PMA1_WHEAT; Plasma membrane ATPase OS=Triticum aestivum GN=ha1 PE=2 SV=1}	{ats:F775_30846; K01535 PMA1, PMA2 H+-transporting ATPase 3.6.3.6 ko00190; Metabolism; Energy metabolism; Oxidative phosphorylation}	{At2g24520; KOG0205 Plasma membrane H+-transporting ATPase P Inorganic ion transport and metabolism ;}	{NA}	{AY543630.1; Triticum aestivum plasma membrane H+-ATPase (ha1) mRNA, complete cds}	{NA}
	i3_LQ_FBL_c3959/f1p0/3631	0.113333	0.16	0.0566667	0.14	0.12	0.133333	0.156667	0.0766667	0.0266667	0.17	{P83970.1; RecName: Full=Plasma membrane ATPase; AltName: Full=Proton pump}	{sp|P83970|PMA1_WHEAT; Plasma membrane ATPase OS=Triticum aestivum GN=ha1 PE=2 SV=1}	{ats:F775_30846; K01535 PMA1, PMA2 H+-transporting ATPase 3.6.3.6 ko00190; Metabolism; Energy metabolism; Oxidative phosphorylation}	{At2g24520; KOG0205 Plasma membrane H+-transporting ATPase P Inorganic ion transport and metabolism ;}	{NA}	{AK334540.1; Triticum aestivum cDNA, clone: WT010_E01, cultivar: Chinese Spring}	{NA}

[truncated: 3 more sheets: Table S11, Table  S12, Table S13]
